# Supplementary material for: 2-[(E)-(2-Chloro­phen­yl)imino­meth­yl]-6-methyl­phenol
Source: Acta Crystallogr Sect E Struct Rep Online. 2010 Aug 28;66(Pt 9):o2460. doi: 10.1107/S1600536810033969 (PMC3008053; doi:10.1107/S1600536810033969)
Supplement: Supplementary file 2 [file e-66-o2460-Isup2.hkl]

# 
# h,k,l, Fc-squared, Fo-squared, sigma(Fo-squared) and status flag 
# 
data_I
_shelx_title ' 100725a_ZPH_071103 in P212121 ' 
_shelx_refln_list_code          4 
_shelx_F_calc_maximum      135.86 
_exptl_crystal_F_000       512.00 
_reflns_d_resolution_high  0.8002 
 
loop_ 
 _symmetry_equiv_pos_as_xyz 
 'x, y, z' 
 '-x+1/2, -y, z+1/2' 
 'x+1/2, -y+1/2, -z' 
 '-x, y+1/2, -z+1/2' 
 
_cell_length_a     7.8318 
_cell_length_b    11.6929 
_cell_length_c    13.2501 
_cell_angle_alpha  90.000 
_cell_angle_beta   90.000 
_cell_angle_gamma  90.000 
 
_shelx_F_squared_multiplier     1.000 
 
loop_ 
 _refln_index_h 
 _refln_index_k 
 _refln_index_l 
 _refln_F_squared_calc 
 _refln_F_squared_meas 
 _refln_F_squared_sigma 
 _refln_observed_status 
   2   0   0      337.03      315.43      5.49 o 
   4   0   0       72.69       74.65      5.42 o 
   6   0   0       47.34       44.37      4.45 o 
   8   0   0        0.55        2.04      9.80 o 
   1   1   0     2812.86     2802.33     41.46 o 
   2   1   0      366.25      419.92      6.67 o 
   3   1   0      415.88      438.34      5.60 o 
   4   1   0      381.02      392.60     10.31 o 
   5   1   0      103.21      104.57      3.73 o 
   6   1   0      182.33      196.27      7.25 o 
   7   1   0       42.03       44.24      4.43 o 
   8   1   0        0.84        1.05      6.50 o 
   9   1   0       21.10       19.34      7.31 o 
   0   2   0     2803.12     2777.79     41.42 o 
   1   2   0       79.56       75.23      4.83 o 
   2   2   0        0.37       -1.22      1.81 o 
   3   2   0     5763.73     5836.91     46.98 o 
   4   2   0      601.01      618.17      7.12 o 
   5   2   0      376.31      395.45      5.88 o 
   6   2   0       10.17        8.87      4.40 o 
   7   2   0        0.98        3.37      4.51 o 
   8   2   0        1.42        2.95      6.59 o 
   9   2   0        3.69        6.13      7.80 o 
   1   3   0     2465.29     2417.94     58.40 o 
   2   3   0        1.90        1.04      2.64 o 
   3   3   0     1615.90     1659.79     10.12 o 
   4   3   0     1005.43     1065.20     19.80 o 
   5   3   0      104.96       94.58      5.31 o 
   6   3   0        4.06        1.80      4.43 o 
   7   3   0        4.81        2.18      4.72 o 
   8   3   0        0.23       -2.44      6.32 o 
   9   3   0       10.24        7.61      7.17 o 
   0   4   0     1511.93     1541.35     15.11 o 
   1   4   0       41.50       48.42      2.13 o 
   2   4   0      283.75      273.81      4.30 o 
   3   4   0      291.82      272.45      3.27 o 
   4   4   0        2.12        1.94      2.14 o 
   5   4   0        7.39        5.47      1.69 o 
   6   4   0       26.18       25.39      4.59 o 
   7   4   0       15.94       10.13      4.60 o 
   8   4   0        1.68        1.53      6.70 o 
   9   4   0        0.01        2.62     12.33 o 
   1   5   0     1041.25     1020.05     16.87 o 
   2   5   0      105.80      101.61      4.34 o 
   3   5   0        9.06        9.82      2.33 o 
   4   5   0      124.56      110.68      2.77 o 
   5   5   0       19.15       18.45      2.46 o 
   6   5   0       86.75       80.97      5.24 o 
   7   5   0        2.53       -0.21      4.32 o 
   8   5   0       15.42       22.77     11.27 o 
   9   5   0        0.21        7.80     10.71 o 
   0   6   0     1511.00     1434.89     50.05 o 
   1   6   0       39.44       47.33      2.93 o 
   2   6   0       25.08       23.43      2.35 o 
   3   6   0      179.33      178.17      4.60 o 
   4   6   0      104.85      104.73      3.74 o 
   5   6   0       15.77        8.40      3.24 o 
   6   6   0        7.48        6.65      3.86 o 
   7   6   0       14.19       13.51      6.22 o 
   8   6   0        3.36        2.02      7.19 o 
   1   7   0      190.94      176.72      5.89 o 
   2   7   0        3.80        3.07      1.30 o 
   3   7   0      114.91      117.86      4.88 o 
   4   7   0       19.24       20.61      2.25 o 
   5   7   0       12.21       16.55      5.37 o 
   6   7   0       52.17       58.96      6.52 o 
   7   7   0       16.12       27.16      6.80 o 
   8   7   0        2.54        7.82      7.18 o 
   0   8   0      233.80      217.33      9.94 o 
   1   8   0       52.76       58.05      3.12 o 
   2   8   0        5.96        7.02      2.26 o 
   3   8   0      125.57      130.70      5.15 o 
   4   8   0       43.59       42.51      5.22 o 
   5   8   0        1.29        0.74      7.49 o 
   6   8   0        1.07        5.62      7.43 o 
   7   8   0       80.28       88.86      8.32 o 
   8   8   0       17.61       21.63      7.26 o 
   1   9   0      135.15      135.93      4.52 o 
   2   9   0        8.81       16.70     14.60 o 
   3   9   0      277.82      277.91      5.92 o 
   4   9   0        2.20        2.01      4.74 o 
   5   9   0       37.90       37.15      8.01 o 
   6   9   0        0.15       -1.43      7.60 o 
   7   9   0        1.77       11.25      8.23 o 
   0  10   0       38.77       61.95      9.90 o 
   1  10   0       21.45       22.35      7.09 o 
   2  10   0        8.97       29.67     19.37 o 
   3  10   0       23.23       24.43      6.97 o 
   4  10   0       50.21       57.30      7.43 o 
   5  10   0       55.49       59.51      8.88 o 
   6  10   0        9.55       11.67      7.22 o 
   7  10   0       25.00       26.96      8.80 o 
   1  11   0        1.82       -5.51      8.44 o 
   2  11   0        0.27       -7.07      7.07 o 
   3  11   0       10.11       23.29     13.51 o 
   4  11   0       48.48       50.22     12.89 o 
   5  11   0       10.92       11.15      7.89 o 
   6  11   0        5.23        6.03      7.43 o 
   0  12   0       27.64       33.55     10.09 o 
   1  12   0        0.87        6.13      9.31 o 
   2  12   0        2.11       -7.54      7.54 o 
   3  12   0        4.49        3.08      6.70 o 
   4  12   0       59.24       60.79     13.52 o 
   5  12   0        0.31        3.59     10.72 o 
   1  13   0       41.71       49.12     11.42 o 
   2  13   0        2.40        0.39      7.75 o 
   3  13   0       18.82        9.95      7.43 o 
   4  13   0       27.20       35.30     13.11 o 
   1  14   0        0.73       -3.12     11.47 o 
   2  14   0        0.99       -8.59      8.59 o 
   2   0   1      145.13      145.26      5.58 o 
   3   0   1      122.01      125.90      2.11 o 
   4   0   1     3769.85     4101.50     57.30 o 
   5   0   1      444.21      448.02      9.45 o 
   6   0   1       10.74       14.68      2.90 o 
   7   0   1      153.36      152.38      5.46 o 
   8   0   1        0.03       -0.30      7.09 o 
   9   0   1        6.65        5.11      7.28 o 
  -9   1   1       13.55       18.67      7.16 o 
  -8   1   1       10.71        7.01      6.77 o 
  -7   1   1       65.34       66.19      5.11 o 
  -6   1   1       18.17       14.93      2.71 o 
  -5   1   1       60.30       57.69      2.57 o 
  -4   1   1      139.51      128.12      2.85 o 
  -3   1   1      840.20      855.28      8.98 o 
  -2   1   1     2010.42     2010.98     20.94 o 
  -1   1   1      253.57      247.65      7.44 o 
   1   1   1      232.82      225.33      2.99 o 
   2   1   1     1998.90     2010.51     38.16 o 
   3   1   1      864.52      896.97     15.37 o 
   4   1   1      141.24      144.76      5.88 o 
   5   1   1       58.11       65.11      3.13 o 
   6   1   1       18.19       17.29      3.06 o 
   7   1   1       63.73       74.03      6.98 o 
   8   1   1       11.03        5.54      6.78 o 
   9   1   1       13.91       21.27      6.93 o 
  -9   2   1        1.21        0.35      7.39 o 
  -8   2   1       13.56       13.82      7.36 o 
  -7   2   1       10.48       13.05      4.69 o 
  -6   2   1       62.67       58.44      2.77 o 
  -5   2   1       31.78       29.60      2.39 o 
  -4   2   1       14.08       17.98      2.34 o 
  -3   2   1      420.10      443.33      5.39 o 
  -2   2   1      343.76      353.28      4.59 o 
  -1   2   1     6724.21     6648.45     80.81 o 
   0   2   1      383.54      385.67     11.28 o 
   1   2   1     6698.18     6455.44     54.23 o 
   2   2   1      352.77      363.24      7.61 o 
   3   2   1      427.68      435.92      5.52 o 
   4   2   1       14.06       16.62      2.58 o 
   5   2   1       30.03       25.39      2.78 o 
   6   2   1       61.05       54.61      3.12 o 
   7   2   1       10.67       11.08      4.47 o 
   8   2   1       14.10       10.83      7.45 o 
   9   2   1        1.34        4.04      7.51 o 
  -9   3   1        3.52        6.87      7.40 o 
  -8   3   1       43.44       43.68      7.23 o 
  -7   3   1       12.13        8.60      4.65 o 
  -6   3   1      147.87      145.12      4.96 o 
  -5   3   1       29.57       26.60      2.46 o 
  -4   3   1     1186.16     1190.83     16.17 o 
  -3   3   1       43.11       47.83      2.38 o 
  -2   3   1      413.76      429.89      8.72 o 
  -1   3   1     6565.17     6584.89    118.07 o 
   0   3   1    12910.26    12702.25    157.94 o 
   1   3   1     6583.29     6540.06    246.58 o 
   2   3   1      401.19      413.18      9.98 o 
   3   3   1       41.48       37.12      3.71 o 
   4   3   1     1191.76     1214.36     23.37 o 
   5   3   1       30.20       29.46      3.93 o 
   6   3   1      148.25      151.95      6.19 o 
   7   3   1       12.49       14.82      4.32 o 
   8   3   1       43.06       39.11      6.85 o 
   9   3   1        3.47        6.34      6.99 o 
  -9   4   1       13.87       28.81     13.71 o 
  -8   4   1       15.48       21.81      7.15 o 
  -7   4   1       30.53       26.11      5.09 o 
  -6   4   1       42.91       39.99      4.30 o 
  -5   4   1       55.85       55.80      5.31 o 
  -4   4   1       76.41       79.46      2.80 o 
  -3   4   1      218.74      221.35      3.23 o 
  -2   4   1      494.78      500.68      9.32 o 
  -1   4   1      889.81      884.91     16.51 o 
   0   4   1     1112.25     1109.37      6.36 o 
   1   4   1      895.84      900.44     20.30 o 
   2   4   1      502.50      494.53     10.84 o 
   3   4   1      218.39      227.89      6.32 o 
   4   4   1       75.06       74.32      2.77 o 
   5   4   1       53.83       45.04      3.92 o 
   6   4   1       42.75       43.57      4.73 o 
   7   4   1       31.50       30.32      4.65 o 
   8   4   1       14.76       25.42      7.04 o 
   9   4   1       13.68        4.34     11.59 o 
  -9   5   1        6.27       10.59     13.51 o 
  -8   5   1       57.24       56.50      7.83 o 
  -7   5   1       77.12       76.16      6.45 o 
  -6   5   1        6.19        9.70      3.92 o 
  -5   5   1       86.50       89.70      3.34 o 
  -4   5   1       83.17       83.67      2.94 o 
  -3   5   1       76.44       80.23      2.94 o 
  -2   5   1      421.38      425.86      6.82 o 
  -1   5   1     1886.56     1805.44     39.93 o 
   0   5   1      208.63      222.27      2.61 o 
   1   5   1     1887.34     1834.77     28.82 o 
   2   5   1      429.03      426.06     13.33 o 
   3   5   1       81.73       84.48      2.30 o 
   4   5   1       81.68       76.93      4.17 o 
   5   5   1       86.12       76.31      5.64 o 
   6   5   1        6.80        7.02      3.89 o 
   7   5   1       79.33       84.16      5.02 o 
   8   5   1       58.07       54.23     11.73 o 
   9   5   1        6.23        1.49     13.30 o 
  -8   6   1       24.83       19.10     14.37 o 
  -7   6   1        8.39       21.10      6.40 o 
  -6   6   1       15.28       17.26      3.70 o 
  -5   6   1      254.52      257.43      9.13 o 
  -4   6   1        8.26        8.59      2.56 o 
  -3   6   1      165.77      167.68      3.37 o 
  -2   6   1       45.56       44.02      3.48 o 
  -1   6   1      906.13      930.33     10.37 o 
   0   6   1       16.08       18.10      2.07 o 
   1   6   1      905.98      910.75     21.59 o 
   2   6   1       46.30       45.73      2.97 o 
   3   6   1      165.65      164.42      9.86 o 
   4   6   1        7.97        9.09      2.36 o 
   5   6   1      260.07      252.65     10.25 o 
   6   6   1       14.10       11.50      6.31 o 
   7   6   1        8.59        8.07      5.76 o 
   8   6   1       25.33       22.07      9.87 o 
  -8   7   1       13.39       12.96     11.28 o 
  -7   7   1       40.16       59.89      7.14 o 
  -6   7   1       17.25       18.03      5.97 o 
  -5   7   1       60.22       58.44      4.20 o 
  -4   7   1      132.69      136.62      4.19 o 
  -3   7   1       34.17       38.12      2.99 o 
  -2   7   1      175.82      175.42      3.09 o 
  -1   7   1      144.61      146.43      4.11 o 
   0   7   1      113.08      111.53      5.00 o 
   1   7   1      142.60      150.91     10.42 o 
   2   7   1      170.77      183.66      9.19 o 
   3   7   1       31.82       41.13      8.89 o 
   4   7   1      134.28      136.73     11.30 o 
   5   7   1       61.65       60.79      3.46 o 
   6   7   1       16.18       10.61      6.56 o 
   7   7   1       40.06       37.25      7.26 o 
   8   7   1       13.56       15.53      6.48 o 
  -8   8   1       29.00       16.16     23.50 o 
  -7   8   1        0.23        7.89      6.71 o 
  -6   8   1        0.40        1.54      6.04 o 
  -5   8   1       39.73       36.73      5.36 o 
  -4   8   1      138.50      137.03      7.48 o 
  -3   8   1       50.35       53.56      3.06 o 
  -2   8   1      229.84      228.33      6.84 o 
  -1   8   1      109.50       99.33      7.62 o 
   0   8   1      352.15      359.37      8.19 o 
   1   8   1      106.07      108.79      4.88 o 
   2   8   1      230.83      248.40     15.77 o 
   3   8   1       50.62       59.36      9.60 o 
   4   8   1      138.17      146.81     11.54 o 
   5   8   1       39.66       38.39      6.76 o 
   6   8   1        0.48       -3.64      6.75 o 
   7   8   1        0.30        0.50      7.27 o 
   8   8   1       28.84       31.69      7.61 o 
  -7   9   1        1.23       15.24      8.18 o 
  -6   9   1        2.61        7.89      5.89 o 
  -5   9   1       54.18       53.98      6.05 o 
  -4   9   1      102.36      104.22      8.36 o 
  -3   9   1        9.50       11.90      4.85 o 
  -2   9   1        1.76        1.85      6.31 o 
  -1   9   1       42.05       47.78      3.53 o 
   0   9   1       53.48       54.01      5.64 o 
   1   9   1       42.24       51.43      7.05 o 
   2   9   1        2.06       19.95     16.76 o 
   3   9   1        9.49       20.11      9.24 o 
   4   9   1      104.47      113.75     10.78 o 
   5   9   1       53.45       48.68      7.51 o 
   6   9   1        2.54        3.90      7.25 o 
   7   9   1        1.07        6.78      7.01 o 
  -7  10   1        2.86        8.64      8.94 o 
  -6  10   1        1.07        7.04      8.98 o 
  -5  10   1       44.71       57.28     11.50 o 
  -4  10   1       74.24       68.82     11.22 o 
  -3  10   1       74.33       80.51      6.13 o 
  -2  10   1       14.45       13.22      3.97 o 
  -1  10   1       10.91       13.13      6.73 o 
   0  10   1        6.01       11.84      8.85 o 
   1  10   1       11.44        7.87      7.01 o 
   2  10   1       13.97       19.30      9.13 o 
   3  10   1       73.12       87.49      9.88 o 
   4  10   1       73.59       74.64     11.04 o 
   5  10   1       43.64       51.26      8.47 o 
   6  10   1        1.13        1.34      7.91 o 
   7  10   1        2.99        4.06      7.16 o 
  -6  11   1        8.01        9.94     12.89 o 
  -5  11   1        0.90       -0.12     11.01 o 
  -4  11   1       19.31       17.65     12.58 o 
  -3  11   1        8.83       10.73      7.96 o 
  -2  11   1       26.76       23.26      5.92 o 
  -1  11   1       63.40       72.79      5.76 o 
   0  11   1       34.51       48.08      6.74 o 
   1  11   1       65.05       46.47      7.27 o 
   2  11   1       27.03       33.50      7.35 o 
   3  11   1        8.70       35.54     21.70 o 
   4  11   1       19.41       24.11      9.90 o 
   5  11   1        0.89        5.19      7.97 o 
   6  11   1        8.04        8.52      8.85 o 
  -5  12   1       15.90       16.94     12.89 o 
  -4  12   1        3.28        1.54     11.89 o 
  -3  12   1       24.27       25.13      8.18 o 
  -2  12   1        7.34        4.81      6.06 o 
  -1  12   1        6.05        5.39      5.96 o 
   0  12   1        9.22       13.33      5.73 o 
   1  12   1        5.91       -6.10      7.36 o 
   2  12   1        7.15       -1.29      7.29 o 
   3  12   1       23.91       29.80      7.89 o 
   4  12   1        3.30       37.82     30.17 o 
   5  12   1       15.56       10.22      8.66 o 
  -4  13   1       49.34       37.47     12.48 o 
  -3  13   1        7.71        0.49      8.35 o 
  -2  13   1        5.79        1.06      8.71 o 
  -1  13   1        1.66       -4.30      7.33 o 
   0  13   1       23.13       22.85      7.40 o 
   1  13   1        1.71        4.00     11.29 o 
   2  13   1        5.86       -3.66      6.03 o 
   3  13   1        7.50        4.21      8.76 o 
   4  13   1       50.13       53.02     14.26 o 
  -2  14   1        7.50        0.47      7.58 o 
  -1  14   1        0.36       -5.17      8.61 o 
   0  14   1        0.20       -3.55      7.83 o 
   1  14   1        0.39       -7.09     11.40 o 
   2  14   1        7.41        1.82     10.52 o 
   1   0   2        7.01        3.36      1.92 o 
   2   0   2      906.36      911.42     25.71 o 
   3   0   2      375.46      391.92      3.76 o 
   4   0   2      236.80      252.18      4.04 o 
   5   0   2        2.53        0.92      2.03 o 
   6   0   2       38.14       40.55      2.58 o 
   7   0   2        5.48        8.09      4.84 o 
   8   0   2       38.90       28.04      7.06 o 
   9   0   2       10.22       16.15      8.06 o 
  -9   1   2        0.76        8.42      7.94 o 
  -8   1   2       10.58       11.85      7.49 o 
  -7   1   2       25.86       17.76      6.85 o 
  -6   1   2       45.09       45.34      3.29 o 
  -5   1   2       40.05       43.98      2.85 o 
  -4   1   2      588.63      627.10     10.34 o 
  -3   1   2      969.84      990.83     10.06 o 
  -2   1   2      401.79      401.09      6.13 o 
  -1   1   2     2494.76     2534.90     52.47 o 
   1   1   2     2481.79     2427.01     67.19 o 
   2   1   2      402.66      403.78     25.49 o 
   3   1   2      958.53      959.65      7.10 o 
   4   1   2      593.10      642.13      8.81 o 
   5   1   2       42.08       46.37      3.22 o 
   6   1   2       43.20       50.45      3.11 o 
   7   1   2       24.25       23.47      4.57 o 
   8   1   2        9.85        7.03      7.13 o 
   9   1   2        0.69        4.94      6.99 o 
  -9   2   2        7.49       11.05      7.65 o 
  -8   2   2       50.95       47.59      7.32 o 
  -7   2   2        0.18        3.35      4.44 o 
  -6   2   2      130.79      131.17      5.13 o 
  -5   2   2      150.42      148.53      3.51 o 
  -4   2   2      241.87      244.61      4.61 o 
  -3   2   2      182.62      189.86      3.15 o 
  -2   2   2      460.89      471.57      5.42 o 
  -1   2   2     2280.80     2329.22     61.93 o 
   0   2   2     5956.11     6028.68     76.12 o 
   1   2   2     2307.27     2234.45     56.52 o 
   2   2   2      456.71      450.91      5.28 o 
   3   2   2      173.21      186.12      5.56 o 
   4   2   2      247.79      239.64      4.10 o 
   5   2   2      148.34      152.50      4.12 o 
   6   2   2      133.84      128.78      3.84 o 
   7   2   2        0.09       -1.65      4.12 o 
   8   2   2       51.22       46.28      7.32 o 
   9   2   2        7.44       15.49      7.42 o 
  -9   3   2       21.78       27.60      8.20 o 
  -8   3   2        3.01        6.21      7.47 o 
  -7   3   2        8.29        6.88      4.42 o 
  -6   3   2       79.11       83.43      4.91 o 
  -5   3   2       73.18       74.22      3.40 o 
  -4   3   2      126.78      116.89      3.20 o 
  -3   3   2      514.68      507.62      4.64 o 
  -2   3   2      294.02      276.26      2.24 o 
  -1   3   2     5935.82     6024.60    151.91 o 
   0   3   2    18457.26    18315.04    580.36 o 
   1   3   2     5911.86     5790.22     81.74 o 
   2   3   2      305.58      287.72      5.29 o 
   3   3   2      504.30      467.06     13.98 o 
   4   3   2      127.51      123.19      4.34 o 
   5   3   2       74.34       78.38      4.01 o 
   6   3   2       79.05       86.88      4.85 o 
   7   3   2        7.75        5.81      4.36 o 
   8   3   2        2.55        3.26      8.01 o 
   9   3   2       21.51       24.13     13.15 o 
  -9   4   2        6.43        6.00     12.50 o 
  -8   4   2       13.25       19.66      5.31 o 
  -7   4   2       48.99       49.23      4.73 o 
  -6   4   2      159.38      171.06      5.34 o 
  -5   4   2      151.77      156.46      6.59 o 
  -4   4   2       23.86       29.85      3.59 o 
  -3   4   2      342.48      342.77      5.82 o 
  -2   4   2      370.11      377.79      6.30 o 
  -1   4   2      225.01      231.39      9.83 o 
   0   4   2      363.23      414.09      7.16 o 
   1   4   2      212.46      217.80      6.78 o 
   2   4   2      362.61      351.60      3.73 o 
   3   4   2      339.46      346.02      4.43 o 
   4   4   2       22.04       26.11      3.56 o 
   5   4   2      157.03      168.62      7.73 o 
   6   4   2      159.07      173.33      5.44 o 
   7   4   2       46.84       41.69      4.70 o 
   8   4   2       13.38       18.98     12.59 o 
   9   4   2        6.75        8.25     12.44 o 
  -9   5   2        2.98        9.66     13.46 o 
  -8   5   2        6.55        8.20      7.07 o 
  -7   5   2       32.54       34.00      4.74 o 
  -6   5   2      192.17      188.24      5.42 o 
  -5   5   2       83.46       88.90      5.16 o 
  -4   5   2      359.91      354.10      5.45 o 
  -3   5   2     1462.66     1468.57     31.42 o 
  -2   5   2      712.03      712.56      8.99 o 
  -1   5   2       28.33       29.79      3.97 o 
   0   5   2      250.25      262.40      3.83 o 
   1   5   2       27.42       24.82      2.67 o 
   2   5   2      729.31      727.70     10.81 o 
   3   5   2     1465.12     1487.48     10.56 o 
   4   5   2      347.61      328.57     12.53 o 
   5   5   2       79.67       84.74      5.93 o 
   6   5   2      192.19      211.01      8.78 o 
   7   5   2       32.95       31.69      6.46 o 
   8   5   2        6.41        3.80     13.03 o 
   9   5   2        2.98        7.18     13.64 o 
  -8   6   2        0.55       -1.34      7.27 o 
  -7   6   2       26.26       18.28      8.96 o 
  -6   6   2       21.02       29.93      5.18 o 
  -5   6   2      116.73      116.28      4.47 o 
  -4   6   2      117.97      123.57      5.70 o 
  -3   6   2      403.06      400.03      8.16 o 
  -2   6   2      663.06      634.09      7.56 o 
  -1   6   2      844.50      784.48     27.57 o 
   0   6   2      731.73      729.03      6.70 o 
   1   6   2      864.10      882.16     26.98 o 
   2   6   2      670.00      656.54     15.41 o 
   3   6   2      399.18      406.05     11.22 o 
   4   6   2      120.92      113.65      5.23 o 
   5   6   2      118.05       86.55      3.83 o 
   6   6   2       20.72       18.12      5.94 o 
   7   6   2       25.53       29.54      6.72 o 
   8   6   2        0.44        0.50     13.40 o 
  -8   7   2        1.53        9.45     13.27 o 
  -7   7   2       11.97        1.90     15.27 o 
  -6   7   2       37.47       48.00      5.98 o 
  -5   7   2       42.41       43.22      3.86 o 
  -4   7   2      124.74      126.34      5.42 o 
  -3   7   2       77.56       82.19      3.42 o 
  -2   7   2      233.06      225.58      6.21 o 
  -1   7   2      304.97      300.05     15.23 o 
   0   7   2      219.92      228.06      4.31 o 
   1   7   2      295.45      294.64      7.08 o 
   2   7   2      227.55      230.42      6.23 o 
   3   7   2       78.48       82.50      4.98 o 
   4   7   2      122.36      119.16      5.13 o 
   5   7   2       44.24       51.99     11.35 o 
   6   7   2       35.84       34.95      6.42 o 
   7   7   2       11.65        9.03      6.96 o 
   8   7   2        1.31       -3.40     12.97 o 
  -8   8   2        1.86      -12.98     20.94 o 
  -7   8   2       28.13       34.86      5.82 o 
  -6   8   2       53.35       54.46      6.39 o 
  -5   8   2       52.27       53.06      6.04 o 
  -4   8   2      123.00      128.55      6.46 o 
  -3   8   2       25.64       22.36      3.30 o 
  -2   8   2      115.57      114.57      3.16 o 
  -1   8   2       22.33       17.59      5.31 o 
   0   8   2      175.67      181.40      5.48 o 
   1   8   2       21.39       21.16      8.99 o 
   2   8   2      114.49      110.42      4.79 o 
   3   8   2       25.75       24.61      5.13 o 
   4   8   2      123.92      115.35      5.39 o 
   5   8   2       54.40       67.19     11.66 o 
   6   8   2       54.22       48.05      9.61 o 
   7   8   2       28.15       29.75      7.09 o 
   8   8   2        1.92        3.23      6.29 o 
  -7   9   2        0.44        8.69      6.04 o 
  -6   9   2        4.49       11.82      8.76 o 
  -5   9   2       15.96        8.88      6.79 o 
  -4   9   2       42.09       46.77      5.70 o 
  -3   9   2       76.48       71.21      6.41 o 
  -2   9   2       31.17       24.32      4.54 o 
  -1   9   2        1.75        4.74      5.99 o 
   0   9   2       27.27       28.29      4.17 o 
   1   9   2        2.05        1.19      5.57 o 
   2   9   2       31.94       54.93     18.54 o 
   3   9   2       77.49       88.50      6.10 o 
   4   9   2       41.57       46.00      5.18 o 
   5   9   2       15.52       11.77      9.20 o 
   6   9   2        4.67        4.27      7.41 o 
   7   9   2        0.41        0.03      7.22 o 
  -7  10   2        1.15        6.17     10.81 o 
  -6  10   2        2.56        3.87     10.23 o 
  -5  10   2        9.13        5.51      6.91 o 
  -4  10   2        8.72        7.80      5.28 o 
  -3  10   2       11.68       13.74      5.78 o 
  -2  10   2       72.25       75.40      4.63 o 
  -1  10   2      175.88      192.45      7.96 o 
   0  10   2        7.88        1.48      5.27 o 
   1  10   2      176.34      179.98     10.12 o 
   2  10   2       71.54       84.02      7.12 o 
   3  10   2       12.04       14.37      5.55 o 
   4  10   2        8.36        4.42      5.04 o 
   5  10   2        8.90        7.80     11.36 o 
   6  10   2        2.34        0.78      7.95 o 
   7  10   2        1.10       -2.83      8.50 o 
  -6  11   2        3.78       15.65     10.22 o 
  -5  11   2        5.28        3.05     12.56 o 
  -4  11   2       10.46        3.84      8.86 o 
  -3  11   2      142.68      144.73      9.50 o 
  -2  11   2       48.77       39.89      6.23 o 
  -1  11   2        5.34        9.43      5.32 o 
   0  11   2       52.08       48.00      8.35 o 
   1  11   2        5.35       -3.05      5.49 o 
   2  11   2       48.91       53.28      4.66 o 
   3  11   2      144.10      144.64     13.37 o 
   4  11   2       10.60       14.86      9.02 o 
   5  11   2        5.68        5.68      6.88 o 
   6  11   2        3.85        9.90      7.83 o 
  -5  12   2       11.47       11.81     11.80 o 
  -4  12   2        6.76        3.77      7.17 o 
  -3  12   2        5.00        6.98      8.82 o 
  -2  12   2       13.22        9.37      8.30 o 
  -1  12   2        3.06        6.93      9.49 o 
   0  12   2        0.20        0.71      8.57 o 
   1  12   2        2.94       -6.11      7.72 o 
   2  12   2       13.32       15.46      7.46 o 
   3  12   2        4.92       18.28     13.79 o 
   4  12   2        6.47       43.40     37.06 o 
   5  12   2       11.43       11.52      8.20 o 
  -4  13   2        4.13       -3.14      9.12 o 
  -3  13   2       17.54       10.16      9.25 o 
  -2  13   2        2.35       -8.32      8.70 o 
  -1  13   2        2.25        2.41      7.51 o 
   0  13   2        5.74        7.10      7.72 o 
   1  13   2        2.10      -14.93     15.75 o 
   2  13   2        2.26        0.14      7.91 o 
   3  13   2       17.71       19.36     12.52 o 
   4  13   2        4.14       33.21     14.66 o 
  -2  14   2        5.68        0.12      9.19 o 
  -1  14   2        1.04       -3.41      8.24 o 
   0  14   2       16.51       23.73      8.63 o 
   1  14   2        1.02        4.33     11.28 o 
   2  14   2        5.81       -9.89     14.58 o 
   1   0   3       30.29       37.73      3.17 o 
   2   0   3     1871.60     1901.19     50.85 o 
   3   0   3      208.54      206.80      5.92 o 
   4   0   3     1196.46     1145.59     15.33 o 
   5   0   3      222.02      226.37      3.29 o 
   6   0   3       79.39       78.61      2.62 o 
   7   0   3       69.28       68.59      4.87 o 
   8   0   3       11.64       12.63      6.77 o 
   9   0   3        5.80        5.73      7.54 o 
  -9   1   3        0.69        2.48      7.16 o 
  -8   1   3       29.34       26.92      5.76 o 
  -7   1   3       16.48       18.13      4.78 o 
  -6   1   3       42.08       40.75      4.92 o 
  -5   1   3       39.35       33.81      4.38 o 
  -4   1   3       45.60       57.38      7.43 o 
  -3   1   3       15.26       16.94      3.82 o 
  -2   1   3      902.76      962.21     19.55 o 
  -1   1   3     1751.50     1811.72     48.31 o 
   0   1   3     4852.32     4644.87    194.39 o 
   1   1   3     1735.53     1813.51    111.96 o 
   2   1   3      900.96      947.78     36.07 o 
   3   1   3       13.23        9.51      4.62 o 
   4   1   3       46.23       51.15      3.75 o 
   5   1   3       38.19       35.52      4.04 o 
   6   1   3       44.33       51.50      4.12 o 
   7   1   3       15.75       18.37      4.31 o 
   8   1   3       27.67       25.79      6.92 o 
   9   1   3        0.66        2.49      8.15 o 
  -9   2   3        2.02        6.18      8.80 o 
  -8   2   3        4.39        5.64      6.27 o 
  -7   2   3      256.85      238.34      6.94 o 
  -6   2   3      184.79      190.17      7.69 o 
  -5   2   3       57.87       61.72      3.95 o 
  -4   2   3      463.72      478.45      6.33 o 
  -3   2   3      180.66      190.52      8.12 o 
  -2   2   3      225.72      209.78      3.33 o 
  -1   2   3     2553.68     2438.25     51.54 o 
   0   2   3      244.22      244.73      7.64 o 
   1   2   3     2524.53     2343.75     48.52 o 
   2   2   3      225.77      201.63      7.31 o 
   3   2   3      172.65      185.88      4.80 o 
   4   2   3      465.95      484.16      9.03 o 
   5   2   3       57.26       55.80      4.05 o 
   6   2   3      189.33      198.36      4.18 o 
   7   2   3      259.25      263.33      8.74 o 
   8   2   3        4.27        5.86      6.96 o 
   9   2   3        1.76        0.96      7.85 o 
  -9   3   3        0.10        4.08      8.03 o 
  -8   3   3       28.10       21.67      4.77 o 
  -7   3   3       17.82       24.10      6.10 o 
  -6   3   3      106.36      105.64      6.57 o 
  -5   3   3      812.09      808.19      6.28 o 
  -4   3   3       30.18       28.90      2.86 o 
  -3   3   3      321.91      336.35      5.59 o 
  -2   3   3       16.19       15.88      2.34 o 
  -1   3   3      535.02      557.91     11.36 o 
   0   3   3       39.87       62.00     13.77 o 
   1   3   3      544.42      554.96     11.45 o 
   2   3   3       15.99       17.01      2.81 o 
   3   3   3      340.52      345.32     11.32 o 
   4   3   3       30.49       39.63      6.18 o 
   5   3   3      805.76      800.53      8.23 o 
   6   3   3      108.88      107.22      4.83 o 
   7   3   3       18.26       19.08      4.43 o 
   8   3   3       28.52       25.05      7.29 o 
   9   3   3        0.09       -0.14      9.68 o 
  -9   4   3        2.11       16.02     11.63 o 
  -8   4   3        0.39        3.22      5.46 o 
  -7   4   3       12.30       21.30      4.59 o 
  -6   4   3      141.79      142.79      5.53 o 
  -5   4   3       44.11       44.70      6.59 o 
  -4   4   3       40.52       30.83      5.15 o 
  -3   4   3      311.22      294.85      5.99 o 
  -2   4   3      867.55      821.22     15.72 o 
  -1   4   3      856.37      819.37     14.38 o 
   0   4   3       24.20       39.18      9.30 o 
   1   4   3      861.51      840.20     19.21 o 
   2   4   3      846.44      792.78      5.65 o 
   3   4   3      316.05      303.25      5.60 o 
   4   4   3       41.08       36.75      6.00 o 
   5   4   3       43.48       46.00      9.29 o 
   6   4   3      137.61      139.65      7.06 o 
   7   4   3       12.95       15.86      5.88 o 
   8   4   3        0.41       -1.41     10.85 o 
   9   4   3        2.36       -0.28     13.58 o 
  -9   5   3        4.57       15.27     10.46 o 
  -8   5   3        6.49        9.97      4.99 o 
  -7   5   3       17.92       16.31      4.76 o 
  -6   5   3        0.90       -2.76      4.43 o 
  -5   5   3       57.47       50.63      7.15 o 
  -4   5   3        6.62        4.85      4.78 o 
  -3   5   3      121.16      118.77      3.46 o 
  -2   5   3      879.84      879.40     15.72 o 
  -1   5   3     1297.41     1265.56     23.63 o 
   0   5   3      426.15      430.14     10.99 o 
   1   5   3     1312.19     1307.31     14.87 o 
   2   5   3      863.23      882.99      6.13 o 
   3   5   3      122.01      121.40      3.61 o 
   4   5   3        6.41       10.78      2.44 o 
   5   5   3       55.80       56.34     10.11 o 
   6   5   3        1.20       -0.35      9.62 o 
   7   5   3       18.72       17.02      6.03 o 
   8   5   3        6.40        8.04     11.05 o 
   9   5   3        4.79       10.99     13.74 o 
  -8   6   3       14.36       18.72      6.07 o 
  -7   6   3       17.97       13.11      4.83 o 
  -6   6   3       56.67       61.22      4.90 o 
  -5   6   3       52.40       63.48      6.18 o 
  -4   6   3      250.45      247.34     13.25 o 
  -3   6   3      101.05       99.91      4.92 o 
  -2   6   3      320.06      297.64      8.83 o 
  -1   6   3      645.51      598.13     15.26 o 
   0   6   3     1599.45     1626.42     37.56 o 
   1   6   3      653.00      642.22      7.48 o 
   2   6   3      312.28      304.96      7.23 o 
   3   6   3      101.94      109.61      4.69 o 
   4   6   3      254.74      236.70     19.23 o 
   5   6   3       50.78       37.99     11.57 o 
   6   6   3       55.08       60.13     10.22 o 
   7   6   3       18.03       23.31      6.72 o 
   8   6   3       14.19       10.39     12.92 o 
  -8   7   3        4.77        5.01      7.69 o 
  -7   7   3       11.94        7.31      5.97 o 
  -6   7   3       24.68       17.03      9.52 o 
  -5   7   3       72.03       74.08      7.64 o 
  -4   7   3       49.98       39.33      6.22 o 
  -3   7   3       41.10       45.57      3.43 o 
  -2   7   3       36.12       43.92      2.84 o 
  -1   7   3      342.63      317.97     10.75 o 
   0   7   3       10.69        7.80      2.72 o 
   1   7   3      348.30      360.58     21.26 o 
   2   7   3       33.55       28.62      4.77 o 
   3   7   3       37.32       36.39      5.77 o 
   4   7   3       51.70       52.89      4.36 o 
   5   7   3       68.58       58.88      9.52 o 
   6   7   3       25.08       26.30     10.23 o 
   7   7   3       11.99       11.98      6.58 o 
   8   7   3        4.61        3.30     13.91 o 
  -7   8   3       22.01       18.66      7.76 o 
  -6   8   3        2.67        7.25      8.10 o 
  -5   8   3       48.21       47.97      8.23 o 
  -4   8   3       75.68       60.78      7.75 o 
  -3   8   3       95.87      105.42      5.67 o 
  -2   8   3      362.26      330.35     16.39 o 
  -1   8   3      408.03      418.52     15.50 o 
   0   8   3       37.10       35.18      3.18 o 
   1   8   3      413.90      412.60     12.20 o 
   2   8   3      358.62      358.25      7.51 o 
   3   8   3       96.78      104.89      5.67 o 
   4   8   3       75.94       72.84      5.17 o 
   5   8   3       47.99       41.94     11.64 o 
   6   8   3        2.71        0.07      9.11 o 
   7   8   3       22.87       17.08      6.59 o 
  -7   9   3        3.20       -5.55      8.20 o 
  -6   9   3        1.99        4.08      7.21 o 
  -5   9   3        4.68        2.91      6.26 o 
  -4   9   3       70.13       77.21      6.17 o 
  -3   9   3      109.10      111.12      7.53 o 
  -2   9   3      116.66      109.76      4.87 o 
  -1   9   3       95.16       98.48      7.73 o 
   0   9   3        0.16        0.23      2.95 o 
   1   9   3       95.83       93.79      6.73 o 
   2   9   3      114.99      103.28      6.12 o 
   3   9   3      107.67       99.57      6.22 o 
   4   9   3       70.26       69.48      5.33 o 
   5   9   3        4.88       -0.47      9.07 o 
   6   9   3        1.86        3.71     10.30 o 
   7   9   3        2.95       -0.11      6.91 o 
  -6  10   3       45.62       65.88     16.09 o 
  -5  10   3       18.48       22.09      7.19 o 
  -4  10   3       19.62       26.14      6.04 o 
  -3  10   3       11.33        5.07      5.50 o 
  -2  10   3       26.69       24.58      4.83 o 
  -1  10   3       81.96       84.24      5.76 o 
   0  10   3        4.63        3.65      4.24 o 
   1  10   3       80.12       78.33      4.32 o 
   2  10   3       25.51       35.76     13.30 o 
   3  10   3       11.86       11.02      5.45 o 
   4  10   3       20.69       19.39      9.61 o 
   5  10   3       18.06       20.15     10.66 o 
   6  10   3       45.33       41.87      9.72 o 
  -6  11   3        3.87       16.84     13.58 o 
  -5  11   3        2.27        5.72     11.78 o 
  -4  11   3       10.19        1.48      8.00 o 
  -3  11   3       30.00       34.17      7.48 o 
  -2  11   3       65.48       69.16      8.31 o 
  -1  11   3        7.46       10.09      8.08 o 
   0  11   3        0.53       -9.08      9.08 o 
   1  11   3        7.67        1.16      5.02 o 
   2  11   3       65.93       72.87      5.60 o 
   3  11   3       29.52       55.55     19.43 o 
   4  11   3       10.01        4.62      8.85 o 
   5  11   3        2.28        6.30     11.36 o 
   6  11   3        3.81        2.52      8.11 o 
  -5  12   3        2.67        9.99     13.45 o 
  -4  12   3        3.73        0.49     10.58 o 
  -3  12   3        9.53        2.44     15.51 o 
  -2  12   3        6.25        2.91      8.28 o 
  -1  12   3       14.08       19.19      8.67 o 
   0  12   3        2.76       16.32      7.85 o 
   1  12   3       14.53       10.70     11.26 o 
   2  12   3        6.15       12.21     10.32 o 
   3  12   3        9.49       20.79      8.46 o 
   4  12   3        3.51       48.05     30.56 o 
   5  12   3        2.62        6.27     11.37 o 
  -4  13   3        2.23       -0.79      9.18 o 
  -3  13   3       39.48       38.06      8.49 o 
  -2  13   3       16.99       10.20      9.37 o 
  -1  13   3        2.94        3.49      8.65 o 
   0  13   3        7.51       16.65      7.80 o 
   1  13   3        2.84       -8.14      9.96 o 
   2  13   3       16.83        6.17      7.96 o 
   3  13   3       38.78       47.46     13.22 o 
   4  13   3        2.13       46.59     15.56 o 
  -2  14   3        1.68       -3.46      9.56 o 
  -1  14   3        9.53       15.08      9.74 o 
   0  14   3        0.72        6.32      8.08 o 
   1  14   3        9.79       18.16     18.40 o 
   2  14   3        1.68        2.64      8.13 o 
   0   0   4     1218.16     1176.25     12.60 o 
   1   0   4     4269.87     4126.27     98.10 o 
   2   0   4       14.31        9.12      2.59 o 
   3   0   4     1030.70     1041.34     26.52 o 
   4   0   4       29.12       24.08      4.92 o 
   5   0   4       36.58       32.08      2.78 o 
   6   0   4      697.16      665.66     14.82 o 
   7   0   4        9.87       10.82      5.45 o 
   8   0   4        0.08        1.51      7.26 o 
   9   0   4       58.66       68.73     10.95 o 
  -9   1   4       19.25       15.31     10.97 o 
  -8   1   4       22.77       21.03      7.74 o 
  -7   1   4       40.84       43.40      5.38 o 
  -6   1   4      122.26      123.16      5.56 o 
  -5   1   4      341.81      338.99      8.60 o 
  -4   1   4       27.51       19.58      2.40 o 
  -3   1   4      186.41      184.29      6.25 o 
  -2   1   4      131.10      145.14      5.76 o 
  -1   1   4      717.44      681.53     13.74 o 
   0   1   4      281.20      249.14      6.37 o 
   1   1   4      703.35      680.71     11.79 o 
   2   1   4      131.76      138.17      4.26 o 
   3   1   4      190.42      161.33     10.97 o 
   4   1   4       26.85       37.84      5.91 o 
   5   1   4      343.03      338.70      6.81 o 
   6   1   4      120.12      127.19      6.01 o 
   7   1   4       43.14       53.43      7.97 o 
   8   1   4       22.46       18.22      8.65 o 
   9   1   4       19.30       20.50     11.25 o 
  -9   2   4        7.88       11.76     11.03 o 
  -8   2   4        1.10       -4.53      7.75 o 
  -7   2   4       18.93       16.95      5.31 o 
  -6   2   4      388.00      374.08      6.73 o 
  -5   2   4       78.09       98.21      7.26 o 
  -4   2   4      111.95      123.04      6.88 o 
  -3   2   4     1081.74     1102.40     25.73 o 
  -2   2   4      759.01      777.90     17.58 o 
  -1   2   4      151.59      172.52      8.15 o 
   0   2   4      124.12      120.55      6.96 o 
   1   2   4      143.18      151.82      4.26 o 
   2   2   4      771.53      747.68     14.21 o 
   3   2   4     1074.56     1093.02     19.66 o 
   4   2   4      110.52      115.05      6.59 o 
   5   2   4       77.56       77.40      5.28 o 
   6   2   4      389.55      382.14      7.40 o 
   7   2   4       18.85       12.61      5.50 o 
   8   2   4        1.02       -1.17     10.60 o 
   9   2   4        7.79        8.34     13.24 o 
  -9   3   4       10.96       11.41     10.08 o 
  -8   3   4       45.29       42.44      6.47 o 
  -7   3   4       17.12       38.69     10.04 o 
  -6   3   4       21.54       33.93      7.43 o 
  -5   3   4      105.85      112.70      7.41 o 
  -4   3   4      176.83      159.38      4.58 o 
  -3   3   4      320.91      354.89      6.47 o 
  -2   3   4      831.33      840.87     15.62 o 
  -1   3   4       77.26       77.10      3.63 o 
   0   3   4      347.71      341.42     17.07 o 
   1   3   4       79.55       75.83      8.11 o 
   2   3   4      863.15      833.64     11.31 o 
   3   3   4      323.11      352.00      4.28 o 
   4   3   4      176.83      156.39      5.37 o 
   5   3   4      106.89      101.48      7.29 o 
   6   3   4       21.32       13.93      5.44 o 
   7   3   4       17.36       20.46      9.94 o 
   8   3   4       45.09       45.90     10.04 o 
   9   3   4       10.92       11.34     11.02 o 
  -9   4   4        4.29       -0.84      7.43 o 
  -8   4   4        5.01       18.09     13.83 o 
  -7   4   4        5.83       24.07     14.69 o 
  -6   4   4       34.16       37.20      5.42 o 
  -5   4   4      125.29      122.18      9.29 o 
  -4   4   4       43.63       44.14      3.36 o 
  -3   4   4       92.61       99.59      5.77 o 
  -2   4   4     1003.82     1099.11     51.90 o 
  -1   4   4      795.80      806.38     16.25 o 
   0   4   4       24.73       27.34     10.88 o 
   1   4   4      814.41      787.08     12.70 o 
   2   4   4      989.94     1046.77     55.48 o 
   3   4   4       94.63       95.89      3.61 o 
   4   4   4       39.95       41.14      2.30 o 
   5   4   4      127.52      119.64      7.53 o 
   6   4   4       31.31       31.51      7.62 o 
   7   4   4        5.19        2.91      5.42 o 
   8   4   4        4.69       -3.02     10.80 o 
   9   4   4        4.23        2.21     13.87 o 
  -8   5   4        1.26       15.99     12.69 o 
  -7   5   4       70.12       69.11      5.99 o 
  -6   5   4       36.45       35.63      5.17 o 
  -5   5   4      528.09      510.79     10.95 o 
  -4   5   4       67.78       69.41      3.10 o 
  -3   5   4       85.21       78.79      4.04 o 
  -2   5   4      325.91      327.70      7.56 o 
  -1   5   4      366.30      396.14      9.88 o 
   0   5   4        1.42        5.58      5.24 o 
   1   5   4      372.73      378.65      6.82 o 
   2   5   4      329.91      332.48      4.59 o 
   3   5   4       86.20       83.71      3.71 o 
   4   5   4       67.87       65.71      3.26 o 
   5   5   4      539.12      547.49     17.25 o 
   6   5   4       36.14       24.15     10.63 o 
   7   5   4       71.93       59.84      6.88 o 
   8   5   4        1.27        4.22      9.87 o 
  -8   6   4        6.46       19.84     17.86 o 
  -7   6   4       12.96       13.00      5.23 o 
  -6   6   4        7.59        6.93      4.96 o 
  -5   6   4       63.70       54.03      8.08 o 
  -4   6   4      120.60      119.85      6.60 o 
  -3   6   4       57.97       57.34      4.17 o 
  -2   6   4      312.50      309.14     11.66 o 
  -1   6   4      215.56      188.19      2.22 o 
   0   6   4      116.52      121.56      7.60 o 
   1   6   4      213.33      191.68      6.66 o 
   2   6   4      314.95      316.40      6.90 o 
   3   6   4       54.51       50.54      3.65 o 
   4   6   4      120.59      124.93      4.54 o 
   5   6   4       63.71       65.91     11.08 o 
   6   6   4        7.79       14.67     10.61 o 
   7   6   4       12.42       12.19      6.35 o 
   8   6   4        6.59        3.80     11.82 o 
  -8   7   4       13.57       11.48      8.57 o 
  -7   7   4        1.09       -7.90      8.73 o 
  -6   7   4       27.63       26.60      5.19 o 
  -5   7   4       59.41       59.80      9.91 o 
  -4   7   4       15.93        7.62      6.22 o 
  -3   7   4       92.84       89.11      7.93 o 
  -2   7   4      473.00      463.82     17.81 o 
  -1   7   4      115.91      112.44      2.55 o 
   0   7   4       80.07       85.46      5.29 o 
   1   7   4      115.46      131.46      9.05 o 
   2   7   4      473.43      507.89      7.87 o 
   3   7   4       90.05       94.18      5.15 o 
   4   7   4       16.38       12.74      4.37 o 
   5   7   4       61.36       56.42     10.06 o 
   6   7   4       28.93       23.32     11.79 o 
   7   7   4        1.18        4.00      6.63 o 
   8   7   4       13.54       17.87     14.29 o 
  -7   8   4       14.73        6.66      8.14 o 
  -6   8   4       61.24       59.78     13.97 o 
  -5   8   4       31.07       34.76      7.25 o 
  -4   8   4       46.74       49.72      7.28 o 
  -3   8   4       54.29       54.73      6.11 o 
  -2   8   4      138.33      124.47      7.93 o 
  -1   8   4       67.38       64.71      2.78 o 
   0   8   4       30.41       26.58      3.27 o 
   1   8   4       67.45       76.80     14.95 o 
   2   8   4      142.93      154.65      9.19 o 
   3   8   4       54.06       49.39      6.89 o 
   4   8   4       47.83       40.73      4.93 o 
   5   8   4       30.25       18.99     11.42 o 
   6   8   4       60.64       63.32     13.17 o 
   7   8   4       14.52       10.06      7.24 o 
  -7   9   4       27.16       26.22      8.17 o 
  -6   9   4       23.15       17.16     14.47 o 
  -5   9   4        0.23        9.17      6.97 o 
  -4   9   4        5.13       -2.04      6.29 o 
  -3   9   4       22.41       21.76      5.99 o 
  -2   9   4      276.45      271.21      9.65 o 
  -1   9   4       88.87       89.51      6.46 o 
   0   9   4       53.12       51.72      3.16 o 
   1   9   4       90.23       89.25      9.59 o 
   2   9   4      279.45      292.04      7.51 o 
   3   9   4       23.22       22.00      5.34 o 
   4   9   4        5.27       -3.96      5.14 o 
   5   9   4        0.32        5.17     10.72 o 
   6   9   4       22.88       25.26     11.66 o 
   7   9   4       27.21       20.13      7.57 o 
  -6  10   4       16.94        8.33     20.00 o 
  -5  10   4        0.02       13.82      7.56 o 
  -4  10   4        0.30       -7.15      7.15 o 
  -3  10   4        4.48        1.62      5.88 o 
  -2  10   4       36.65       41.57      5.75 o 
  -1  10   4       71.41       75.15     12.01 o 
   0  10   4        3.02       -0.60      4.74 o 
   1  10   4       68.31       72.59      6.36 o 
   2  10   4       36.80       41.07     12.22 o 
   3  10   4        4.60        6.39      5.41 o 
   4  10   4        0.36        4.75      9.87 o 
   5  10   4        0.03        0.68      9.52 o 
   6  10   4       17.43       18.24     10.85 o 
  -5  11   4       10.93       18.01      9.61 o 
  -4  11   4        7.91       11.19      8.35 o 
  -3  11   4       29.29       27.23      8.83 o 
  -2  11   4       15.99       18.46      8.86 o 
  -1  11   4        8.70       16.51      8.22 o 
   0  11   4        0.81       -6.18      9.83 o 
   1  11   4        8.72        8.71      8.17 o 
   2  11   4       15.90       21.40     10.38 o 
   3  11   4       28.99       50.76     18.98 o 
   4  11   4        7.86        4.28      9.08 o 
   5  11   4       10.79       10.53      9.45 o 
  -5  12   4        4.15       22.32     11.08 o 
  -4  12   4       12.77        7.56      9.59 o 
  -3  12   4       23.14       17.65      8.68 o 
  -2  12   4       67.66       50.80      8.01 o 
  -1  12   4        5.43       20.13      7.75 o 
   0  12   4        1.80        5.31      8.44 o 
   1  12   4        5.28        5.87      7.63 o 
   2  12   4       68.33       62.71      8.78 o 
   3  12   4       23.69       33.07     10.52 o 
   4  12   4       13.18       46.98     33.49 o 
   5  12   4        4.18        4.42      9.66 o 
  -3  13   4        8.54        1.94      8.51 o 
  -2  13   4       23.95       32.66      9.75 o 
  -1  13   4       18.81       17.56      8.34 o 
   0  13   4        0.83       15.01     15.69 o 
   1  13   4       18.87        7.13     21.10 o 
   2  13   4       23.55       21.99      8.08 o 
   3  13   4        8.56       28.84     15.48 o 
  -1  14   4        2.10        2.97      9.23 o 
   0  14   4        0.67        3.58      7.71 o 
   1  14   4        2.07       -9.80     10.44 o 
   1   0   5      461.67      494.96     10.67 o 
   2   0   5      137.93      148.36      6.90 o 
   3   0   5       98.93      141.34      5.40 o 
   4   0   5      352.89      347.46     15.08 o 
   5   0   5      553.79      545.51      6.03 o 
   6   0   5       22.02       27.55      6.14 o 
   7   0   5       43.18       51.79      6.32 o 
   8   0   5       12.77       14.42      7.45 o 
   9   0   5        3.03       -5.52      8.02 o 
  -9   1   5        1.77        2.66      7.85 o 
  -8   1   5        2.02        2.56      8.82 o 
  -7   1   5        4.81        7.11      6.05 o 
  -6   1   5      446.79      443.93      8.62 o 
  -5   1   5       89.97       84.40      3.52 o 
  -4   1   5      170.00      168.80      4.20 o 
  -3   1   5      777.31      799.85     10.04 o 
  -2   1   5      131.41      121.17      3.38 o 
  -1   1   5      913.21      905.92     19.31 o 
   0   1   5      570.58      560.00      7.80 o 
   1   1   5      907.13      953.46     23.85 o 
   2   1   5      121.73      118.73      4.80 o 
   3   1   5      786.92      769.10     10.15 o 
   4   1   5      171.24      158.08      9.40 o 
   5   1   5       85.27       86.46      5.27 o 
   6   1   5      441.08      434.82     13.52 o 
   7   1   5        5.28       10.11      5.78 o 
   8   1   5        1.79       -0.79      8.70 o 
   9   1   5        1.93        3.22     10.40 o 
  -9   2   5        9.52        2.99      8.72 o 
  -8   2   5        1.47        1.71      6.62 o 
  -7   2   5       29.42       26.70      6.08 o 
  -6   2   5       33.80       25.56      9.44 o 
  -5   2   5       67.79       50.04      8.02 o 
  -4   2   5      177.03      158.98     13.87 o 
  -3   2   5       47.36       53.47      4.81 o 
  -2   2   5      615.31      638.81     13.17 o 
  -1   2   5     1707.18     1791.72     48.10 o 
   0   2   5      334.59      340.65     17.66 o 
   1   2   5     1716.25     1814.49     38.16 o 
   2   2   5      614.03      616.80      6.73 o 
   3   2   5       43.31       35.49      3.09 o 
   4   2   5      180.97      173.50      7.38 o 
   5   2   5       65.95       65.96      5.76 o 
   6   2   5       33.39       30.96      5.83 o 
   7   2   5       30.30       25.81      5.57 o 
   8   2   5        1.72       -1.20      7.34 o 
   9   2   5        9.47        4.86     12.93 o 
  -9   3   5        6.30       10.18      8.13 o 
  -8   3   5       15.66       18.71      6.26 o 
  -7   3   5       56.37       62.00      7.96 o 
  -6   3   5       99.23      120.91     20.16 o 
  -5   3   5      263.10      289.60     34.20 o 
  -4   3   5      234.25      229.98     11.70 o 
  -3   3   5      273.01      278.54      3.90 o 
  -2   3   5       28.10       36.55      3.26 o 
  -1   3   5      288.78      301.27     10.85 o 
   0   3   5       71.47       83.06      6.27 o 
   1   3   5      283.40      296.53     22.28 o 
   2   3   5       25.33       22.18      7.18 o 
   3   3   5      270.37      255.26      7.69 o 
   4   3   5      233.18      230.44      8.38 o 
   5   3   5      253.94      254.75      6.62 o 
   6   3   5      101.28       98.90      6.07 o 
   7   3   5       55.47       52.61      6.03 o 
   8   3   5       15.58       14.67     10.79 o 
   9   3   5        6.35        4.71     10.52 o 
  -8   4   5        1.57       -6.93      8.37 o 
  -7   4   5       38.41       55.60     11.37 o 
  -6   4   5      126.88      138.78      8.60 o 
  -5   4   5       19.84       23.61     13.25 o 
  -4   4   5       69.31       59.99      5.63 o 
  -3   4   5       15.45       16.07      2.61 o 
  -2   4   5       20.19       25.63      3.32 o 
  -1   4   5      919.09      899.96     28.62 o 
   0   4   5      241.40      244.36     14.31 o 
   1   4   5      917.42      858.14     51.53 o 
   2   4   5       22.35       33.18      8.65 o 
   3   4   5       13.26       12.04      3.61 o 
   4   4   5       67.26       66.18      3.12 o 
   5   4   5       20.97       22.62      6.91 o 
   6   4   5      125.36      117.69      8.09 o 
   7   4   5       38.46       36.21      8.08 o 
   8   4   5        1.39       -2.07     10.45 o 
  -8   5   5       10.96       35.76     14.19 o 
  -7   5   5       40.60       49.30      5.97 o 
  -6   5   5       39.05       49.49      8.18 o 
  -5   5   5      137.58      123.76     18.55 o 
  -4   5   5       71.24       69.92      3.53 o 
  -3   5   5      168.40      166.03      9.46 o 
  -2   5   5      613.92      616.58     16.66 o 
  -1   5   5      524.07      499.43      8.54 o 
   0   5   5      509.10      492.07      5.54 o 
   1   5   5      522.87      493.19     12.00 o 
   2   5   5      597.53      589.94     16.49 o 
   3   5   5      170.96      187.89      6.57 o 
   4   5   5       70.96       69.85      3.85 o 
   5   5   5      139.21      136.78      7.95 o 
   6   5   5       40.43       41.74      7.37 o 
   7   5   5       40.54       40.75     12.70 o 
   8   5   5       10.46       13.68     10.27 o 
  -8   6   5       11.26       18.25      9.55 o 
  -7   6   5        1.76        3.14      5.65 o 
  -6   6   5       13.48       12.69      7.59 o 
  -5   6   5        7.01       -3.84      8.01 o 
  -4   6   5      176.92      176.94      7.22 o 
  -3   6   5       98.57       96.36      6.13 o 
  -2   6   5       88.38       78.22      6.00 o 
  -1   6   5       49.94       56.57      4.98 o 
   0   6   5        5.75        7.33     10.40 o 
   1   6   5       52.75       50.74      3.04 o 
   2   6   5       88.65       80.98      3.77 o 
   3   6   5       99.93      103.24      4.78 o 
   4   6   5      174.84      167.52      4.70 o 
   5   6   5        6.11        7.01      6.62 o 
   6   6   5       12.87        9.60     11.06 o 
   7   6   5        1.51        1.81      9.42 o 
   8   6   5       11.47        8.48     13.34 o 
  -8   7   5        1.33        6.33      9.17 o 
  -7   7   5       15.42       10.21      7.56 o 
  -6   7   5       24.02       12.60     10.17 o 
  -5   7   5       16.59       12.80      6.61 o 
  -4   7   5       57.13       57.63      6.69 o 
  -3   7   5      143.38      141.78      7.28 o 
  -2   7   5      171.36      157.61      7.05 o 
  -1   7   5       67.76       59.08      6.28 o 
   0   7   5        0.25        4.76      3.84 o 
   1   7   5       65.42       60.18      9.05 o 
   2   7   5      171.61      170.51      5.72 o 
   3   7   5      142.54      137.41      5.94 o 
   4   7   5       58.75       67.17      4.99 o 
   5   7   5       15.19       23.17      9.48 o 
   6   7   5       24.06       31.34     10.04 o 
   7   7   5       14.88       16.94     11.55 o 
   8   7   5        1.30       -0.35     12.53 o 
  -7   8   5       20.64       23.78      8.20 o 
  -6   8   5       47.29       30.51     11.66 o 
  -5   8   5        7.31       -6.43      6.74 o 
  -4   8   5        1.56       -6.45      6.45 o 
  -3   8   5       55.61       63.45      6.54 o 
  -2   8   5      194.02      175.46     13.81 o 
  -1   8   5       15.44       25.63      5.73 o 
   0   8   5       19.31       24.52      3.86 o 
   1   8   5       15.40       36.99     16.39 o 
   2   8   5      191.43      192.64      6.78 o 
   3   8   5       53.96       51.20      5.48 o 
   4   8   5        1.55        1.84      4.65 o 
   5   8   5        7.21        6.11      9.37 o 
   6   8   5       46.68       39.25     11.78 o 
   7   8   5       20.68       19.59     12.82 o 
  -7   9   5        8.68        8.49      8.68 o 
  -6   9   5        1.80        0.50     12.02 o 
  -5   9   5       30.34       19.03      7.18 o 
  -4   9   5        3.24        2.36      6.79 o 
  -3   9   5        1.40        9.52      6.52 o 
  -2   9   5      177.64      173.97     14.91 o 
  -1   9   5       46.85       44.26      6.69 o 
   0   9   5       28.04       28.85      5.28 o 
   1   9   5       46.99       45.34     10.05 o 
   2   9   5      178.05      173.99     21.93 o 
   3   9   5        1.56       -5.65      5.65 o 
   4   9   5        3.14        8.07      9.71 o 
   5   9   5       29.51       37.57     11.06 o 
   6   9   5        1.94        2.64     12.11 o 
   7   9   5        8.81       11.75     12.95 o 
  -6  10   5        1.00        0.95      9.58 o 
  -5  10   5        2.33       -1.17      7.25 o 
  -4  10   5        8.28        9.16      6.49 o 
  -3  10   5       13.04       15.14      7.08 o 
  -2  10   5       45.54       65.22      8.51 o 
  -1  10   5       40.48       55.76     10.11 o 
   0  10   5        0.97        3.76      7.73 o 
   1  10   5       41.42       38.61      4.75 o 
   2  10   5       44.47       55.13     12.93 o 
   3  10   5       12.64        6.12      6.35 o 
   4  10   5        8.05       11.65      9.22 o 
   5  10   5        2.45       -4.70     10.77 o 
   6  10   5        1.09        1.89     10.73 o 
  -5  11   5        2.41       -8.30      9.50 o 
  -4  11   5        8.53       16.42      8.96 o 
  -3  11   5       21.92       22.51      6.55 o 
  -2  11   5       18.40       30.59      6.04 o 
  -1  11   5       57.21       69.83      9.71 o 
   0  11   5       17.96       10.15      6.25 o 
   1  11   5       57.93       65.42     14.18 o 
   2  11   5       17.84       33.19      5.50 o 
   3  11   5       21.90       38.23     13.94 o 
   4  11   5        8.43        9.67     10.08 o 
   5  11   5        2.36        1.72     10.64 o 
  -4  12   5        4.54        8.46     10.98 o 
  -3  12   5       28.03       26.92      9.69 o 
  -2  12   5       87.77       87.12      9.40 o 
  -1  12   5       11.52       24.86      9.18 o 
   0  12   5        0.23       -6.88     12.23 o 
   1  12   5       11.94        6.04      7.40 o 
   2  12   5       87.28       88.22     21.15 o 
   3  12   5       28.22       54.73     14.39 o 
   4  12   5        4.41       46.11     35.53 o 
  -3  13   5        1.24        9.95     10.03 o 
  -2  13   5        2.52       11.50      8.98 o 
  -1  13   5       10.26       12.82      8.96 o 
   0  13   5        0.10       16.27      8.76 o 
   1  13   5       10.14        3.71     12.05 o 
   2  13   5        2.57        9.43      8.06 o 
   3  13   5        1.29       11.79     13.88 o 
   0   0   6      848.51      778.16     12.83 o 
   1   0   6      405.05      400.00      6.98 o 
   2   0   6      221.09      234.86      6.14 o 
   3   0   6        0.08        7.47      5.44 o 
   4   0   6       10.46       11.35      4.58 o 
   5   0   6      335.14      322.94      7.52 o 
   6   0   6       16.89       23.02      5.80 o 
   7   0   6        1.23        5.75      6.16 o 
   8   0   6       26.14       34.89      8.16 o 
   9   0   6        0.64        0.04      7.72 o 
  -9   1   6        3.71        2.57      7.83 o 
  -8   1   6        3.77        8.80      6.73 o 
  -7   1   6       75.84       75.40      6.95 o 
  -6   1   6        6.56       16.04      7.59 o 
  -5   1   6      202.65      194.71      8.36 o 
  -4   1   6      195.06      189.33     10.48 o 
  -3   1   6        6.64        7.22      5.62 o 
  -2   1   6     2349.42     2505.49     57.31 o 
  -1   1   6       58.07       52.07      4.06 o 
   0   1   6        1.96        1.15      5.99 o 
   1   1   6       63.29       72.07      3.66 o 
   2   1   6     2357.82     2730.65    224.65 o 
   3   1   6        6.41       11.28      4.41 o 
   4   1   6      184.12      184.12      8.98 o 
   5   1   6      201.25      189.51     10.27 o 
   6   1   6        5.99       12.69      6.12 o 
   7   1   6       75.68       80.93      6.43 o 
   8   1   6        3.95        0.90      8.41 o 
   9   1   6        3.89       -2.35      9.61 o 
  -9   2   6        6.54        1.62      8.32 o 
  -8   2   6        6.34       10.60      6.74 o 
  -7   2   6       22.25       22.51      5.79 o 
  -6   2   6      117.28      125.46      8.60 o 
  -5   2   6      640.48      589.38     12.16 o 
  -4   2   6      116.90      118.72      6.47 o 
  -3   2   6       55.31       61.34      3.64 o 
  -2   2   6      726.56      787.51     23.00 o 
  -1   2   6      218.42      207.97      8.52 o 
   0   2   6      108.35       93.93     11.13 o 
   1   2   6      220.03      218.49     12.70 o 
   2   2   6      742.58      748.28     11.71 o 
   3   2   6       62.19       60.82      4.40 o 
   4   2   6      117.26      107.20      7.27 o 
   5   2   6      642.10      613.63     17.69 o 
   6   2   6      120.95      125.39      6.51 o 
   7   2   6       21.64       22.57      6.01 o 
   8   2   6        6.68        6.91      7.77 o 
   9   2   6        6.62        9.70     11.59 o 
  -8   3   6        1.82        0.82      6.36 o 
  -7   3   6       29.61       23.63      6.19 o 
  -6   3   6       61.29       56.74     21.42 o 
  -5   3   6      301.33      298.65     24.62 o 
  -4   3   6       42.06       42.88      3.62 o 
  -3   3   6      269.70      270.02      5.84 o 
  -2   3   6       62.79       66.52      4.33 o 
  -1   3   6      750.05      729.97      9.96 o 
   0   3   6      270.89      272.22      8.01 o 
   1   3   6      731.81      646.31     24.43 o 
   2   3   6       58.28       64.07     10.08 o 
   3   3   6      265.56      252.47      5.20 o 
   4   3   6       41.66       35.29      3.76 o 
   5   3   6      302.82      299.34      7.36 o 
   6   3   6       60.69       51.31      7.94 o 
   7   3   6       28.33       21.60      6.18 o 
   8   3   6        1.98       -2.55      6.92 o 
  -8   4   6       16.76       19.55      6.45 o 
  -7   4   6       35.01       27.65      6.40 o 
  -6   4   6      121.88      126.81     12.45 o 
  -5   4   6       92.46      107.39     24.16 o 
  -4   4   6       24.19       26.96      4.06 o 
  -3   4   6      190.24      192.15      6.11 o 
  -2   4   6      221.90      219.46     13.35 o 
  -1   4   6      381.60      390.92     22.47 o 
   0   4   6       11.13       21.61      8.78 o 
   1   4   6      385.78      381.47     39.45 o 
   2   4   6      222.70      201.06      6.32 o 
   3   4   6      193.29      187.46      5.83 o 
   4   4   6       23.05       29.88      4.53 o 
   5   4   6       94.20       93.20      7.77 o 
   6   4   6      125.37      128.88     10.40 o 
   7   4   6       36.53       31.89      7.97 o 
   8   4   6       16.89       20.58     10.57 o 
  -8   5   6        2.90       -3.92      8.55 o 
  -7   5   6       42.72       57.90      6.85 o 
  -6   5   6      121.98      129.42     18.47 o 
  -5   5   6       54.16       49.96     18.01 o 
  -4   5   6       78.71       80.45      6.36 o 
  -3   5   6       78.68       83.72      4.54 o 
  -2   5   6      129.56      132.88      7.98 o 
  -1   5   6       66.95       68.61      3.35 o 
   0   5   6        0.04        6.98      5.45 o 
   1   5   6       66.16       75.00     13.32 o 
   2   5   6      129.20      138.48     18.32 o 
   3   5   6       75.68       71.72      4.37 o 
   4   5   6       75.75       81.10      4.46 o 
   5   5   6       57.01       55.93      7.09 o 
   6   5   6      119.51      129.09      8.55 o 
   7   5   6       41.60       43.26     14.87 o 
   8   5   6        2.83        3.51     12.81 o 
  -8   6   6       41.65       72.80     13.47 o 
  -7   6   6       17.34       25.49      7.28 o 
  -6   6   6       27.58       37.28      8.30 o 
  -5   6   6        2.92       -1.50      6.92 o 
  -4   6   6       32.35       32.21      6.40 o 
  -3   6   6       30.83       27.06      4.57 o 
  -2   6   6       48.10       40.08      5.04 o 
  -1   6   6       79.17       84.33      5.32 o 
   0   6   6       67.81       74.18     10.87 o 
   1   6   6       83.00       79.98      4.49 o 
   2   6   6       52.14       48.68      6.71 o 
   3   6   6       32.10       37.91      4.18 o 
   4   6   6       32.55       28.72      4.24 o 
   5   6   6        3.11        3.28      5.98 o 
   6   6   6       27.23       32.77      7.93 o 
   7   6   6       17.06       20.53     11.25 o 
   8   6   6       41.72       36.01     13.38 o 
  -7   7   6        3.42        7.81      8.04 o 
  -6   7   6       32.84       35.59     15.98 o 
  -5   7   6       25.77       18.82      6.66 o 
  -4   7   6        3.94       -1.76      6.78 o 
  -3   7   6       27.46       36.61      8.81 o 
  -2   7   6      136.49      127.84     10.62 o 
  -1   7   6       18.60       11.99      5.05 o 
   0   7   6        7.76       12.79      3.48 o 
   1   7   6       20.03       29.95     13.64 o 
   2   7   6      138.58      138.50      4.38 o 
   3   7   6       26.54       31.26      4.26 o 
   4   7   6        4.57       -1.33      4.26 o 
   5   7   6       26.59       25.04     10.66 o 
   6   7   6       32.51       35.05     10.71 o 
   7   7   6        3.32        2.79      9.36 o 
  -7   8   6        8.14        8.59      8.76 o 
  -6   8   6       15.51       12.52      8.91 o 
  -5   8   6       14.69        4.57      7.06 o 
  -4   8   6       15.48        4.65      6.79 o 
  -3   8   6       18.34       31.04     14.23 o 
  -2   8   6       27.59       23.58      8.14 o 
  -1   8   6       64.90       55.54      3.88 o 
   0   8   6        0.89        0.68      6.25 o 
   1   8   6       64.10       70.39     22.84 o 
   2   8   6       28.73       23.65      5.64 o 
   3   8   6       17.63       19.34      5.64 o 
   4   8   6       15.32       21.44      8.53 o 
   5   8   6       14.65       21.63     11.15 o 
   6   8   6       16.21       22.83     11.34 o 
   7   8   6        8.39       -0.59      9.58 o 
  -6   9   6        4.51       -0.10     13.42 o 
  -5   9   6        4.85       -6.98      6.98 o 
  -4   9   6        0.43       -6.18      6.18 o 
  -3   9   6       10.90       12.74      9.05 o 
  -2   9   6        2.49       -0.24      7.13 o 
  -1   9   6        5.67       -1.46      8.44 o 
   0   9   6        4.63        0.28      3.88 o 
   1   9   6        5.13        8.26     13.11 o 
   2   9   6        2.42       35.90     36.44 o 
   3   9   6       11.74        5.98      5.51 o 
   4   9   6        0.48        7.79      9.90 o 
   5   9   6        4.84        0.23     11.39 o 
   6   9   6        4.47       10.75     12.35 o 
  -6  10   6        6.21        2.11      9.53 o 
  -5  10   6        1.55       -6.50      6.50 o 
  -4  10   6        5.44       -6.63      6.63 o 
  -3  10   6        1.82        1.22     12.25 o 
  -2  10   6       22.07       19.35     11.50 o 
  -1  10   6       40.01       67.30     16.54 o 
   0  10   6        1.68       -2.64      6.35 o 
   1  10   6       39.10       41.48      5.12 o 
   2  10   6       21.77       31.40     13.22 o 
   3  10   6        1.86       -2.51      6.14 o 
   4  10   6        5.43        4.20      9.51 o 
   5  10   6        1.43      -10.09     11.41 o 
   6  10   6        6.49        0.38     12.19 o 
  -5  11   6        0.10      -14.46     14.46 o 
  -4  11   6        8.91       -3.49      7.12 o 
  -3  11   6       33.88       23.90      7.28 o 
  -2  11   6        0.98       11.03      8.35 o 
  -1  11   6        4.67        9.75      6.35 o 
   0  11   6        5.12        0.53      8.83 o 
   1  11   6        4.77        0.07      8.99 o 
   2  11   6        0.94        3.80     24.45 o 
   3  11   6       34.49       66.96     40.16 o 
   4  11   6        8.88        0.92      9.06 o 
   5  11   6        0.12       -1.69     10.90 o 
  -4  12   6        2.29       -5.63      9.04 o 
  -3  12   6        0.35       -8.99      8.99 o 
  -2  12   6       30.78       32.52      9.68 o 
  -1  12   6       12.21       23.73      8.73 o 
   0  12   6       12.84       11.27     17.40 o 
   1  12   6       11.97       -5.60      8.56 o 
   2  12   6       30.70       21.15     17.30 o 
   3  12   6        0.29       38.74     15.85 o 
   4  12   6        2.34      144.48     18.70 o 
  -2  13   6        4.76        9.32      9.02 o 
  -1  13   6        6.52       18.60      8.21 o 
   0  13   6        1.91       31.00     23.65 o 
   1  13   6        6.51       -6.24      9.03 o 
   2  13   6        4.61       -5.72      8.25 o 
   1   0   7      748.72      767.06     21.50 o 
   2   0   7       21.32       31.30      6.52 o 
   3   0   7       38.54       36.73      7.34 o 
   4   0   7       86.33       91.33      5.36 o 
   5   0   7      285.42      297.79     10.82 o 
   6   0   7       24.47       27.03      8.01 o 
   7   0   7        0.53        2.89      6.80 o 
   8   0   7        2.54        4.53      9.84 o 
  -8   1   7       13.42       19.79      6.94 o 
  -7   1   7       11.01       16.14      6.92 o 
  -6   1   7       82.98       81.43      9.28 o 
  -5   1   7      431.92      409.84     10.56 o 
  -4   1   7       64.68       65.38      9.45 o 
  -3   1   7       59.10       55.20      3.70 o 
  -2   1   7      259.66      254.53      7.35 o 
  -1   1   7      995.88      974.45     22.82 o 
   0   1   7      132.01      140.87     11.37 o 
   1   1   7      997.88      987.62     16.22 o 
   2   1   7      267.41      263.71      9.27 o 
   3   1   7       56.53       57.80      8.15 o 
   4   1   7       62.76       69.66      7.96 o 
   5   1   7      429.59      435.17     15.38 o 
   6   1   7       85.36       92.82      6.81 o 
   7   1   7       10.39       15.45      6.37 o 
   8   1   7       13.45       16.80      8.63 o 
  -8   2   7        3.83        7.89      6.82 o 
  -7   2   7        5.39        3.11      6.65 o 
  -6   2   7      119.54      101.81      8.75 o 
  -5   2   7      132.92      126.07      9.50 o 
  -4   2   7       19.09       15.78      3.81 o 
  -3   2   7       26.90       26.14      3.38 o 
  -2   2   7      333.88      335.83     18.43 o 
  -1   2   7      230.71      257.79      7.87 o 
   0   2   7      741.97      643.23     23.14 o 
   1   2   7      232.34      280.28     15.50 o 
   2   2   7      339.78      327.26     10.44 o 
   3   2   7       25.11       30.04      4.76 o 
   4   2   7       18.90       15.23      7.46 o 
   5   2   7      133.14      135.55      8.84 o 
   6   2   7      121.70      115.72      6.24 o 
   7   2   7        5.74        3.51      6.10 o 
   8   2   7        4.08        7.16      8.83 o 
  -8   3   7       28.25       35.13      7.40 o 
  -7   3   7       31.85       32.33     14.93 o 
  -6   3   7        3.85       -5.82      8.59 o 
  -5   3   7       21.66        8.64      8.29 o 
  -4   3   7      342.39      344.48      6.29 o 
  -3   3   7       56.81       50.29      4.04 o 
  -2   3   7       72.41       81.60     12.42 o 
  -1   3   7       65.73       69.29      7.47 o 
   0   3   7      153.27      157.00     16.77 o 
   1   3   7       64.78       69.85      2.13 o 
   2   3   7       66.36       65.74      6.99 o 
   3   3   7       57.53       68.48      4.93 o 
   4   3   7      346.94      316.83      5.85 o 
   5   3   7       22.21       29.64     10.58 o 
   6   3   7        3.53        1.15      6.06 o 
   7   3   7       31.16       22.83      6.50 o 
   8   3   7       28.20       37.22      9.61 o 
  -8   4   7        6.17        1.88      5.88 o 
  -7   4   7        5.36        0.66     13.43 o 
  -6   4   7        0.44       -9.43      9.43 o 
  -5   4   7        5.65       31.10     22.53 o 
  -4   4   7      353.26      396.77     38.92 o 
  -3   4   7      304.76      319.71     13.37 o 
  -2   4   7      112.89      126.61     11.31 o 
  -1   4   7      116.48      140.90     19.54 o 
   0   4   7       24.03       36.59     16.26 o 
   1   4   7      115.86      108.15      6.46 o 
   2   4   7      114.17      123.25      6.29 o 
   3   4   7      308.72      306.89      7.12 o 
   4   4   7      350.79      330.91     17.41 o 
   5   4   7        5.93       10.43      6.92 o 
   6   4   7        0.42       -2.04      7.29 o 
   7   4   7        5.62        2.69      8.10 o 
   8   4   7        5.87        9.19      8.45 o 
  -8   5   7        1.51       -2.49      7.01 o 
  -7   5   7        0.51       -0.83      9.81 o 
  -6   5   7       25.73       27.31     20.16 o 
  -5   5   7       42.32       49.65     11.76 o 
  -4   5   7       42.13       59.88     10.85 o 
  -3   5   7        6.86       11.63      5.92 o 
  -2   5   7        4.25       11.31      6.36 o 
  -1   5   7      399.63      396.98      5.37 o 
   0   5   7        0.89       18.18      8.56 o 
   1   5   7      399.78      398.26     47.65 o 
   2   5   7        4.03        2.54      7.14 o 
   3   5   7        6.88        2.87      5.36 o 
   4   5   7       43.36       45.58      4.61 o 
   5   5   7       41.85       35.72      6.92 o 
   6   5   7       25.32       18.61      7.86 o 
   7   5   7        0.71       -0.37      7.97 o 
   8   5   7        1.54        7.51     11.01 o 
  -7   6   7       46.21       67.69      8.75 o 
  -6   6   7       68.68       60.38     13.29 o 
  -5   6   7       33.41       42.32     10.44 o 
  -4   6   7       30.16       44.34     10.39 o 
  -3   6   7       75.27       71.87      9.13 o 
  -2   6   7      113.81      106.23      5.02 o 
  -1   6   7       35.40       33.58      3.98 o 
   0   6   7       38.84       46.22      7.60 o 
   1   6   7       34.34       44.28      4.97 o 
   2   6   7      114.25      112.46     22.90 o 
   3   6   7       71.77       68.96      5.61 o 
   4   6   7       29.72       36.07      4.60 o 
   5   6   7       33.32       34.75      6.57 o 
   6   6   7       68.84       71.67      7.74 o 
   7   6   7       46.64       53.03     13.46 o 
  -7   7   7       11.53       19.19      9.49 o 
  -6   7   7       24.27       23.53     14.45 o 
  -5   7   7       26.52       25.23      7.47 o 
  -4   7   7        8.47       11.24      7.84 o 
  -3   7   7       10.88        7.73      7.51 o 
  -2   7   7      114.23      123.66     23.61 o 
  -1   7   7      100.54       86.22      6.54 o 
   0   7   7        3.30        2.32      5.85 o 
   1   7   7      102.17      106.79     14.93 o 
   2   7   7      115.37      110.21      4.44 o 
   3   7   7       11.65       19.66      5.32 o 
   4   7   7        9.57       11.79      5.74 o 
   5   7   7       26.51       30.98      6.93 o 
   6   7   7       24.11       19.81      9.81 o 
   7   7   7       11.82       17.06     13.13 o 
  -7   8   7       10.87       32.51      9.14 o 
  -6   8   7        1.07        4.09     11.02 o 
  -5   8   7        4.27       -1.91      7.03 o 
  -4   8   7       17.43        9.16      7.55 o 
  -3   8   7       67.21       71.04      7.36 o 
  -2   8   7      165.12      151.08     10.19 o 
  -1   8   7       26.72       20.29      9.58 o 
   0   8   7      180.24      188.88      5.75 o 
   1   8   7       26.64       34.59      9.13 o 
   2   8   7      164.82      170.94      7.19 o 
   3   8   7       66.76       72.90      6.81 o 
   4   8   7       17.01       10.93      9.93 o 
   5   8   7        4.38        5.59     11.40 o 
   6   8   7        1.12        3.19     11.93 o 
   7   8   7       10.62       12.79     13.80 o 
  -6   9   7        2.36       -1.62      9.29 o 
  -5   9   7       16.51        9.66      7.29 o 
  -4   9   7        9.75        3.45      6.96 o 
  -3   9   7        8.55        6.63     10.62 o 
  -2   9   7       97.53       93.98     12.67 o 
  -1   9   7       20.29       11.00      8.93 o 
   0   9   7       18.14       10.89      4.34 o 
   1   9   7       19.99       17.22      4.90 o 
   2   9   7       98.47      109.73     12.50 o 
   3   9   7        8.67       12.46      6.21 o 
   4   9   7        9.94        3.92      9.69 o 
   5   9   7       16.50       20.91     11.24 o 
   6   9   7        2.54       -2.60      9.76 o 
  -5  10   7        0.17       -6.69      6.69 o 
  -4  10   7        7.98        2.38      6.13 o 
  -3  10   7       60.48       63.21      7.48 o 
  -2  10   7       82.94       72.81     16.67 o 
  -1  10   7       22.15       30.34     13.45 o 
   0  10   7       18.72       13.16      9.50 o 
   1  10   7       22.49       27.68     11.88 o 
   2  10   7       83.28       76.91      9.27 o 
   3  10   7       60.94       66.48      6.64 o 
   4  10   7        8.02       11.58      9.12 o 
   5  10   7        0.20       -7.31     11.32 o 
  -4  11   7        1.12       -3.10      7.17 o 
  -3  11   7        3.48        5.43      7.28 o 
  -2  11   7        9.53        1.26      8.36 o 
  -1  11   7       25.82       30.25      9.10 o 
   0  11   7       21.34       10.46      6.95 o 
   1  11   7       24.66       18.57      9.61 o 
   2  11   7        9.64       19.08     26.41 o 
   3  11   7        3.28       27.30     28.53 o 
   4  11   7        1.17       -2.09      9.79 o 
  -3  12   7        0.40       -7.43      9.34 o 
  -2  12   7       13.01        3.42     12.43 o 
  -1  12   7       13.84       15.85     17.85 o 
   0  12   7       31.99       -1.40     14.44 o 
   1  12   7       13.61       -4.85      8.85 o 
   2  12   7       13.22        9.83      9.78 o 
   3  12   7        0.38       36.69     18.36 o 
  -1  13   7       22.69       15.58     11.89 o 
   0  13   7        0.78       -1.94     22.11 o 
   1  13   7       22.76       -3.78     10.14 o 
   0   0   8      216.33      200.99     10.66 o 
   1   0   8      218.26      223.95      5.31 o 
   2   0   8       18.06       24.54      4.38 o 
   3   0   8       50.93       46.27      8.95 o 
   4   0   8       82.31       76.70      8.73 o 
   5   0   8      214.85      213.31     14.49 o 
   6   0   8      105.69       98.92     16.06 o 
   7   0   8       30.88       41.25      6.29 o 
   8   0   8        1.34        2.73      8.66 o 
  -8   1   8        0.31        0.77      6.80 o 
  -7   1   8       11.01       14.89      6.98 o 
  -6   1   8       79.08       77.30     18.39 o 
  -5   1   8       79.40       90.87     10.23 o 
  -4   1   8      192.96      189.76      9.73 o 
  -3   1   8       68.68       70.65     11.27 o 
  -2   1   8      325.55      345.44     24.82 o 
  -1   1   8      279.99      299.51     11.55 o 
   0   1   8      110.11      116.63     10.31 o 
   1   1   8      273.09      290.69      5.33 o 
   2   1   8      322.89      333.79      6.99 o 
   3   1   8       65.78       73.62      7.35 o 
   4   1   8      200.32      212.83     14.22 o 
   5   1   8       79.34       82.94      9.79 o 
   6   1   8       80.28       80.00      7.93 o 
   7   1   8       10.97       17.90      6.24 o 
   8   1   8        0.26        0.02      8.77 o 
  -8   2   8       15.04       23.97      6.68 o 
  -7   2   8       29.49       45.39      9.09 o 
  -6   2   8       26.41       15.35     12.95 o 
  -5   2   8       31.82       34.33      9.36 o 
  -4   2   8       78.51       74.28      6.78 o 
  -3   2   8      129.35      130.39      7.28 o 
  -2   2   8      109.73      137.29     10.02 o 
  -1   2   8        9.47       12.84      7.16 o 
   0   2   8      108.35      107.60     12.29 o 
   1   2   8       10.22       19.20      3.51 o 
   2   2   8      106.47      115.80      5.83 o 
   3   2   8      126.03      119.50      5.83 o 
   4   2   8       80.73       81.96      9.03 o 
   5   2   8       28.48       24.30     12.89 o 
   6   2   8       26.04       19.72      6.70 o 
   7   2   8       28.96       32.76      6.51 o 
   8   2   8       14.79       10.66      8.55 o 
  -8   3   8       10.83        9.51      7.06 o 
  -7   3   8        0.11       12.94      9.70 o 
  -6   3   8       11.99       -3.16      8.82 o 
  -5   3   8      120.24      113.52     10.55 o 
  -4   3   8      138.60      142.67     10.90 o 
  -3   3   8       28.60       40.73      9.04 o 
  -2   3   8        1.51        5.46      9.57 o 
  -1   3   8      320.18      313.26      9.66 o 
   0   3   8      122.24      143.26      7.03 o 
   1   3   8      328.89      324.76      6.16 o 
   2   3   8        1.19       -2.80      5.62 o 
   3   3   8       26.07       36.90      7.33 o 
   4   3   8      137.68      120.33      5.65 o 
   5   3   8      120.48      101.86      9.03 o 
   6   3   8       11.58        5.09      6.00 o 
   7   3   8        0.10       -0.17      6.40 o 
   8   3   8       10.99       15.24      9.17 o 
  -8   4   8       20.68       26.75      7.44 o 
  -7   4   8       23.86       30.17     13.08 o 
  -6   4   8        6.14       -3.66      9.31 o 
  -5   4   8       93.43       83.71      7.19 o 
  -4   4   8       53.33       46.46      9.90 o 
  -3   4   8      124.92      132.68      7.80 o 
  -2   4   8       46.78       46.62      8.24 o 
  -1   4   8       33.05       21.46      8.67 o 
   0   4   8        0.16        7.13      8.08 o 
   1   4   8       31.74       33.57      6.81 o 
   2   4   8       49.51       51.09      6.74 o 
   3   4   8      122.49      133.32      8.33 o 
   4   4   8       51.82       48.12      8.69 o 
   5   4   8       91.52       93.80     10.96 o 
   6   4   8        6.42        5.07      6.80 o 
   7   4   8       23.75       25.91      8.33 o 
   8   4   8       20.73       18.39      9.61 o 
  -7   5   8        1.69        4.36      9.28 o 
  -6   5   8       10.96        1.48     10.48 o 
  -5   5   8       35.66       45.27     13.53 o 
  -4   5   8      103.25      126.46     13.24 o 
  -3   5   8       54.65       71.21     11.85 o 
  -2   5   8       65.77       70.58      8.17 o 
  -1   5   8      104.36      113.19     10.18 o 
   0   5   8      181.13      192.44     13.62 o 
   1   5   8      103.42       87.18      7.09 o 
   2   5   8       68.64       62.99      6.74 o 
   3   5   8       56.38       61.72      6.51 o 
   4   5   8      105.40      112.27     16.43 o 
   5   5   8       34.72       27.74      7.23 o 
   6   5   8       11.62       13.68      7.51 o 
   7   5   8        1.68        1.25      7.99 o 
  -7   6   8       11.45       11.21     11.87 o 
  -6   6   8        4.30        9.22     20.25 o 
  -5   6   8        0.18        5.56      9.14 o 
  -4   6   8        8.86       16.35     16.48 o 
  -3   6   8       47.22       50.25     12.18 o 
  -2   6   8       43.63       53.94      7.93 o 
  -1   6   8       87.23       81.91      5.70 o 
   0   6   8      201.93      237.36     26.47 o 
   1   6   8       85.28      100.24     18.58 o 
   2   6   8       40.26       28.22      6.55 o 
   3   6   8       45.86       36.06     10.37 o 
   4   6   8        8.85       11.34      4.61 o 
   5   6   8        0.13        0.41      6.63 o 
   6   6   8        4.37        3.38      7.47 o 
   7   6   8       11.15        5.90      8.44 o 
  -7   7   8       17.00       54.87     10.31 o 
  -6   7   8       14.22       19.18     17.30 o 
  -5   7   8        6.12        7.25      7.16 o 
  -4   7   8       46.97       54.06      9.15 o 
  -3   7   8       22.53       20.75      6.97 o 
  -2   7   8       52.66       59.83      7.55 o 
  -1   7   8      164.81      179.31      8.16 o 
   0   7   8        0.07        5.10      6.39 o 
   1   7   8      164.36      185.56     21.95 o 
   2   7   8       53.54       53.77     14.03 o 
   3   7   8       22.75       15.42      4.62 o 
   4   7   8       45.61       38.88      6.20 o 
   5   7   8        5.81        9.22      6.15 o 
   6   7   8       14.55       17.36      7.86 o 
   7   7   8       17.70       24.53     12.15 o 
  -6   8   8        5.25        5.74     18.23 o 
  -5   8   8        9.31       23.43      8.96 o 
  -4   8   8       41.21       43.72      7.81 o 
  -3   8   8       59.95       60.71     13.82 o 
  -2   8   8       54.51       66.47     14.27 o 
  -1   8   8       51.60       44.25     13.23 o 
   0   8   8      121.22      122.38     10.14 o 
   1   8   8       50.21       65.71     17.80 o 
   2   8   8       53.77       59.70      7.89 o 
   3   8   8       60.67       59.18      6.84 o 
   4   8   8       40.33       36.46     10.50 o 
   5   8   8        9.49       14.24      9.67 o 
   6   8   8        5.05       13.00      9.71 o 
  -6   9   8        1.40        3.17     14.56 o 
  -5   9   8       15.64       10.12      7.19 o 
  -4   9   8       25.73       33.57      7.44 o 
  -3   9   8        7.28       16.04      6.68 o 
  -2   9   8       52.17       50.43      8.51 o 
  -1   9   8        3.37        1.61      7.83 o 
   0   9   8       23.64       14.43      9.69 o 
   1   9   8        3.27        9.36      5.85 o 
   2   9   8       50.95       69.77     14.44 o 
   3   9   8        7.53       19.60     11.69 o 
   4   9   8       25.68       31.15     10.62 o 
   5   9   8       15.59       21.14      9.89 o 
   6   9   8        1.42       10.65     12.47 o 
  -5  10   8        8.91       16.64      7.88 o 
  -4  10   8        8.94        6.41      7.03 o 
  -3  10   8       24.38       28.85      9.40 o 
  -2  10   8       32.98       31.18      9.61 o 
  -1  10   8       68.79       60.25     11.68 o 
   0  10   8       49.25       49.95      7.60 o 
   1  10   8       69.04       57.84      9.09 o 
   2  10   8       33.26       48.17     15.14 o 
   3  10   8       24.38       26.20      9.35 o 
   4  10   8        9.10        8.29      8.80 o 
   5  10   8        9.06       10.92      9.49 o 
  -4  11   8        4.93       -3.57      7.29 o 
  -3  11   8        1.97       10.81     10.96 o 
  -2  11   8       13.45        4.54      9.34 o 
  -1  11   8       10.67       17.67     12.03 o 
   0  11   8       43.18       31.89     10.10 o 
   1  11   8       10.80        6.75      9.62 o 
   2  11   8       13.09       27.98     11.99 o 
   3  11   8        1.88       68.50     17.44 o 
   4  11   8        4.61        7.52      9.30 o 
  -2  12   8        4.97       -5.54     13.14 o 
  -1  12   8       11.50       15.83     29.09 o 
   0  12   8        3.37      -12.53     12.53 o 
   1  12   8       11.74        3.10     10.16 o 
   2  12   8        5.15        0.38      8.35 o 
   1   0   9        7.75        6.40      4.97 o 
   2   0   9       51.22       53.74      4.99 o 
   3   0   9       43.98       59.95     10.70 o 
   4   0   9       31.22       43.41      9.45 o 
   5   0   9       84.95       94.69     21.27 o 
   6   0   9        1.82        9.10      9.06 o 
   7   0   9       12.20       14.29      9.14 o 
   8   0   9       22.28       30.24      7.47 o 
  -8   1   9        1.04       10.25      9.63 o 
  -7   1   9        4.47       16.86      9.33 o 
  -6   1   9       38.93       46.66     16.51 o 
  -5   1   9       43.54       48.20      9.71 o 
  -4   1   9       35.48       47.24      8.92 o 
  -3   1   9       68.61       60.52      6.74 o 
  -2   1   9       34.45       40.62      6.04 o 
  -1   1   9       55.80       56.07      6.15 o 
   0   1   9      204.87      213.53      5.99 o 
   1   1   9       54.04       57.68      5.07 o 
   2   1   9       34.24       28.66      4.40 o 
   3   1   9       66.80       59.59      7.61 o 
   4   1   9       36.14       48.29      9.27 o 
   5   1   9       43.56       40.13     14.44 o 
   6   1   9       39.53       45.78     15.24 o 
   7   1   9        4.22        7.63      6.45 o 
   8   1   9        1.13       -0.91      8.71 o 
  -8   2   9        0.62       11.14      7.13 o 
  -7   2   9        7.60       11.53      8.91 o 
  -6   2   9       12.30        3.03     13.43 o 
  -5   2   9       30.48       36.36      9.59 o 
  -4   2   9       66.41       77.82      8.69 o 
  -3   2   9        3.65       -0.99      7.12 o 
  -2   2   9      283.98      309.94      8.20 o 
  -1   2   9      127.49      135.17      8.46 o 
   0   2   9      581.88      557.82     19.43 o 
   1   2   9      122.70      130.26      8.24 o 
   2   2   9      283.55      293.77     10.90 o 
   3   2   9        4.18        9.05      5.96 o 
   4   2   9       66.34       75.98      8.65 o 
   5   2   9       30.70       15.63      8.32 o 
   6   2   9       12.18       17.96      7.80 o 
   7   2   9        7.14        8.64      6.02 o 
   8   2   9        0.58       -2.20      8.95 o 
  -7   3   9        0.04        3.44     10.47 o 
  -6   3   9       14.93       19.37      8.98 o 
  -5   3   9      187.68      180.34     11.34 o 
  -4   3   9       16.95       22.63      9.17 o 
  -3   3   9       51.12       45.76      7.11 o 
  -2   3   9        2.45        6.48      7.79 o 
  -1   3   9      135.40      151.51      9.54 o 
   0   3   9        7.73       28.42      4.59 o 
   1   3   9      137.99      144.02      6.52 o 
   2   3   9        2.85       -4.58      6.08 o 
   3   3   9       49.28       53.73      6.22 o 
   4   3   9       17.15        8.96      4.87 o 
   5   3   9      189.51      156.33      8.90 o 
   6   3   9       15.59       21.53     12.45 o 
   7   3   9        0.03       -5.32      6.93 o 
  -7   4   9       44.57       47.75      9.64 o 
  -6   4   9       20.29       12.73     10.59 o 
  -5   4   9       47.43       35.36      7.80 o 
  -4   4   9       14.37       12.36     11.92 o 
  -3   4   9       65.11       58.68      7.62 o 
  -2   4   9      153.31      154.71      8.26 o 
  -1   4   9       82.59       73.97      9.39 o 
   0   4   9      225.21      215.67     16.26 o 
   1   4   9       84.41       80.98      7.73 o 
   2   4   9      155.26      143.46     23.08 o 
   3   4   9       66.34       80.71      7.06 o 
   4   4   9       14.22        7.55      5.69 o 
   5   4   9       46.47       26.69     10.73 o 
   6   4   9       20.72       17.73      7.36 o 
   7   4   9       44.52       52.20      8.85 o 
  -7   5   9        4.77       -6.98      9.91 o 
  -6   5   9        4.38       -3.84     10.06 o 
  -5   5   9       11.57        5.59      6.81 o 
  -4   5   9      178.03      178.61     12.41 o 
  -3   5   9       86.60       78.19      7.99 o 
  -2   5   9       64.08       66.14     11.97 o 
  -1   5   9      120.83      109.21      8.54 o 
   0   5   9      177.39      177.57     13.83 o 
   1   5   9      126.31      122.04      8.00 o 
   2   5   9       65.50       76.36      7.18 o 
   3   5   9       84.44       88.13      7.09 o 
   4   5   9      177.97      169.45     17.64 o 
   5   5   9       11.29       12.40      7.17 o 
   6   5   9        4.47        7.08      6.70 o 
   7   5   9        4.69        6.64      8.99 o 
  -7   6   9        4.88       -9.58      9.58 o 
  -6   6   9        3.90      -10.09     10.09 o 
  -5   6   9       22.58       39.33      7.42 o 
  -4   6   9       57.45       81.15     15.46 o 
  -3   6   9       48.56       61.23      7.19 o 
  -2   6   9       27.67       45.54      6.89 o 
  -1   6   9      287.65      292.24     17.61 o 
   0   6   9       28.17       43.89      6.52 o 
   1   6   9      285.71      271.08     25.48 o 
   2   6   9       28.06       29.40      6.43 o 
   3   6   9       50.23       51.13      8.51 o 
   4   6   9       57.76       63.44      7.10 o 
   5   6   9       23.83       32.68      7.13 o 
   6   6   9        4.19        7.98      7.14 o 
   7   6   9        4.57        1.26      7.84 o 
  -6   7   9        9.26       24.42     27.35 o 
  -5   7   9       11.17       21.61     13.67 o 
  -4   7   9       25.45       40.20      9.69 o 
  -3   7   9       63.96       79.02     14.75 o 
  -2   7   9       45.29       62.83     12.05 o 
  -1   7   9      126.57      134.86     16.80 o 
   0   7   9      232.18      211.33     19.18 o 
   1   7   9      128.52      138.66     10.66 o 
   2   7   9       45.99       38.72      5.78 o 
   3   7   9       65.08       62.66      5.31 o 
   4   7   9       24.19       24.76      6.45 o 
   5   7   9       11.53       11.01      7.19 o 
   6   7   9        9.46       15.75     12.78 o 
  -6   8   9        2.01       16.86     25.19 o 
  -5   8   9        0.06       -1.63      7.56 o 
  -4   8   9       59.59       58.38      7.50 o 
  -3   8   9       13.71       13.00      9.46 o 
  -2   8   9       26.84       45.12      8.29 o 
  -1   8   9       76.19       73.09     15.14 o 
   0   8   9      171.46      168.07     15.57 o 
   1   8   9       74.42      112.28     15.63 o 
   2   8   9       26.74       34.56      8.98 o 
   3   8   9       14.17       12.10      6.81 o 
   4   8   9       60.49       44.18     10.28 o 
   5   8   9        0.08       -5.35     11.52 o 
   6   8   9        2.09        4.51     10.53 o 
  -5   9   9        1.00        3.92      8.04 o 
  -4   9   9        3.89        8.87      7.07 o 
  -3   9   9       15.06        8.74     10.77 o 
  -2   9   9        1.25        7.25      8.05 o 
  -1   9   9       23.09       29.87      8.58 o 
   0   9   9        0.04       15.30      9.91 o 
   1   9   9       22.67       38.85      5.67 o 
   2   9   9        1.20       24.49     17.02 o 
   3   9   9       14.42       14.46      8.66 o 
   4   9   9        3.62        0.23     10.06 o 
   5   9   9        1.15        0.94     11.62 o 
  -4  10   9        1.33        1.71     11.09 o 
  -3  10   9       21.85       27.65     16.90 o 
  -2  10   9       37.22       38.91      9.82 o 
  -1  10   9       10.17       13.20      8.31 o 
   0  10   9        1.47       10.58      7.74 o 
   1  10   9       10.30       19.49      9.89 o 
   2  10   9       37.73       67.82      9.61 o 
   3  10   9       22.47       59.37     45.78 o 
   4  10   9        1.27        6.93     10.71 o 
  -3  11   9        3.05       10.05      8.22 o 
  -2  11   9       12.11       12.46     11.65 o 
  -1  11   9        3.84       23.71     10.09 o 
   0  11   9       23.51       12.05      8.64 o 
   1  11   9        3.93        8.96      9.09 o 
   2  11   9       12.16       36.05      9.14 o 
   3  11   9        3.00       82.34     19.56 o 
  -1  12   9       14.94       27.20     17.50 o 
   0  12   9        0.06      -13.45     13.45 o 
   1  12   9       14.87       15.77     10.46 o 
   0   0  10       29.06       50.49     11.67 o 
   1   0  10      409.24      390.89     11.07 o 
   2   0  10        4.32        5.55      5.42 o 
   3   0  10       25.21       27.23     10.95 o 
   4   0  10        2.91       19.83      9.48 o 
   5   0  10        3.21        8.31      9.18 o 
   6   0  10        4.09       12.87     15.46 o 
   7   0  10        0.05       12.37      9.25 o 
  -7   1  10        1.15        7.79     12.13 o 
  -6   1  10       27.39       33.23     11.26 o 
  -5   1  10       11.85        9.84      9.79 o 
  -4   1  10       26.23       23.68      6.12 o 
  -3   1  10       37.53       28.56      7.11 o 
  -2   1  10       20.11       28.76      6.45 o 
  -1   1  10       11.08        9.74      7.55 o 
   0   1  10        5.82       34.76     10.27 o 
   1   1  10       10.29        5.64      5.13 o 
   2   1  10       18.71       23.99      4.76 o 
   3   1  10       35.57       28.22      4.75 o 
   4   1  10       27.26       38.73     11.77 o 
   5   1  10       13.14        9.37      7.70 o 
   6   1  10       27.72       20.85      7.96 o 
   7   1  10        1.09        6.54      7.28 o 
  -7   2  10        0.46       -6.14     17.92 o 
  -6   2  10       27.14       20.98     14.51 o 
  -5   2  10        8.34       13.94      9.04 o 
  -4   2  10       91.69      101.45      7.08 o 
  -3   2  10      119.33      124.28     11.41 o 
  -2   2  10       64.64       77.00      7.61 o 
  -1   2  10       19.65       20.44     12.78 o 
   0   2  10       40.64       65.12     12.09 o 
   1   2  10       18.96       20.71      4.65 o 
   2   2  10       66.42       58.83      4.85 o 
   3   2  10      119.16      109.55      7.13 o 
   4   2  10       90.24       97.88      9.58 o 
   5   2  10        8.94        1.55      8.58 o 
   6   2  10       26.61       19.08      8.83 o 
   7   2  10        0.42        3.03      6.87 o 
  -7   3  10       11.22       12.37      9.79 o 
  -6   3  10        8.50       12.11      9.81 o 
  -5   3  10       10.70       22.78     10.01 o 
  -4   3  10       72.04       73.02      7.67 o 
  -3   3  10       32.63       21.30      7.37 o 
  -2   3  10        4.08       10.20      8.35 o 
  -1   3  10      167.97      147.16     25.85 o 
   0   3  10      324.10      347.02     13.42 o 
   1   3  10      166.18      154.60      5.85 o 
   2   3  10        5.22        0.52      6.59 o 
   3   3  10       33.08       37.22     12.35 o 
   4   3  10       71.21       48.44      5.76 o 
   5   3  10       10.91       -0.31      8.77 o 
   6   3  10        8.73       13.41     14.83 o 
   7   3  10       11.28        6.59      9.36 o 
  -7   4  10        9.33        1.13     21.38 o 
  -6   4  10        6.80       11.09      9.67 o 
  -5   4  10        6.12        4.80      7.02 o 
  -4   4  10       10.63       12.06     14.58 o 
  -3   4  10       16.74       11.05      7.13 o 
  -2   4  10       11.78       16.45      7.44 o 
  -1   4  10      267.78      248.70     12.53 o 
   0   4  10      510.34      496.63     15.25 o 
   1   4  10      265.81      248.91      9.45 o 
   2   4  10       12.92       11.17     10.07 o 
   3   4  10       16.82       36.82      7.02 o 
   4   4  10       11.72       11.79      6.38 o 
   5   4  10        5.74       -8.11     10.59 o 
   6   4  10        6.71       19.14      8.20 o 
   7   4  10        9.52       11.26      7.98 o 
  -7   5  10        6.93       -5.18     10.87 o 
  -6   5  10        1.08       -3.27      9.16 o 
  -5   5  10        2.58        3.11      7.87 o 
  -4   5  10       80.78       96.20     16.25 o 
  -3   5  10       66.54       56.63      7.59 o 
  -2   5  10        8.67        3.20      7.49 o 
  -1   5  10       36.74       20.94     12.99 o 
   0   5  10      599.60      605.71     26.10 o 
   1   5  10       36.09       80.61     35.73 o 
   2   5  10        8.44       18.59      6.99 o 
   3   5  10       65.74       65.24      7.11 o 
   4   5  10       79.20       66.94     11.51 o 
   5   5  10        2.43        5.44      9.46 o 
   6   5  10        1.12        6.14      7.70 o 
   7   5  10        6.75        4.69      9.00 o 
  -6   6  10        3.26       -0.30      9.37 o 
  -5   6  10       41.29       29.97      8.00 o 
  -4   6  10       49.68       44.88     15.93 o 
  -3   6  10       62.60       58.30     14.28 o 
  -2   6  10       32.77       32.64      8.31 o 
  -1   6  10       10.99        5.01      7.80 o 
   0   6  10        3.97        7.33      8.81 o 
   1   6  10        9.83       17.62     15.37 o 
   2   6  10       31.66       33.43      6.87 o 
   3   6  10       63.69       66.57      7.16 o 
   4   6  10       48.74       35.71     10.02 o 
   5   6  10       41.20       31.23      7.04 o 
   6   6  10        3.29        0.93      8.07 o 
  -6   7  10        3.70      -10.67     11.66 o 
  -5   7  10       12.65        8.33      7.44 o 
  -4   7  10       32.23       56.88     16.76 o 
  -3   7  10      110.12      124.30     16.37 o 
  -2   7  10       26.63       38.30      7.94 o 
  -1   7  10       23.45       41.66     13.51 o 
   0   7  10       15.65       13.05      6.38 o 
   1   7  10       22.81       34.59     14.10 o 
   2   7  10       27.12       17.38     11.45 o 
   3   7  10      110.44      109.71     11.10 o 
   4   7  10       32.33       36.38     11.31 o 
   5   7  10       12.05        6.64     11.63 o 
   6   7  10        3.68       14.32     13.16 o 
  -5   8  10        2.02       15.27      8.07 o 
  -4   8  10       13.19       33.23     13.84 o 
  -3   8  10       21.36       21.74      9.56 o 
  -2   8  10        6.41       16.61      8.87 o 
  -1   8  10        1.71       11.40     13.52 o 
   0   8  10       58.97       58.84     20.22 o 
   1   8  10        1.73        3.96     29.52 o 
   2   8  10        6.17       16.29     19.82 o 
   3   8  10       21.14       25.47      7.33 o 
   4   8  10       14.08       19.18      9.20 o 
   5   8  10        2.19        7.48     12.08 o 
  -4   9  10       11.40       34.65      9.35 o 
  -3   9  10       25.41       19.98     14.53 o 
  -2   9  10       11.44       18.87      8.83 o 
  -1   9  10       35.70       31.59      8.69 o 
   0   9  10       73.12       78.68     16.11 o 
   1   9  10       35.89       47.80      9.23 o 
   2   9  10       11.79       15.88     16.05 o 
   3   9  10       24.83       23.62     10.13 o 
   4   9  10       11.26       14.14     11.08 o 
  -4  10  10        4.35       13.97     14.31 o 
  -3  10  10       14.54       13.75      8.73 o 
  -2  10  10        2.21       11.94     11.79 o 
  -1  10  10        3.12       15.57      7.75 o 
   0  10  10        3.78       11.13     13.31 o 
   1  10  10        2.97       16.47     13.36 o 
   2  10  10        2.29       23.89     16.02 o 
   3  10  10       14.51       64.78     58.33 o 
   4  10  10        4.20        1.89     10.02 o 
  -2  11  10        9.64       20.44      8.71 o 
  -1  11  10       14.45       25.68      9.49 o 
   0  11  10        3.07        6.38     13.09 o 
   1  11  10       14.14       22.23     17.93 o 
   2  11  10        9.64       19.22     18.33 o 
   1   0  11       38.64       39.12      8.16 o 
   2   0  11       35.45       26.27      5.78 o 
   3   0  11        0.88       -0.87      6.07 o 
   4   0  11      129.59      145.30     10.54 o 
   5   0  11       41.11       41.45      9.99 o 
   6   0  11       19.03       34.10     12.10 o 
   7   0  11        0.79        4.80      9.67 o 
  -7   1  11        1.76        2.28     19.08 o 
  -6   1  11       17.07       24.14     13.68 o 
  -5   1  11       15.45       23.01      9.60 o 
  -4   1  11       15.33       22.82      6.28 o 
  -3   1  11       16.42        9.51      6.55 o 
  -2   1  11      183.92      189.55     12.58 o 
  -1   1  11      440.01      412.59     12.03 o 
   0   1  11       43.46       63.59      7.92 o 
   1   1  11      441.75      434.11     12.75 o 
   2   1  11      184.48      180.11      9.24 o 
   3   1  11       16.19        9.78      6.45 o 
   4   1  11       15.74       34.20      9.15 o 
   5   1  11       15.66       18.85     11.54 o 
   6   1  11       16.70       14.54     16.02 o 
   7   1  11        1.86        8.70      8.40 o 
  -7   2  11        8.42        1.68     11.95 o 
  -6   2  11        3.64        4.62     10.81 o 
  -5   2  11        4.22        7.69     11.00 o 
  -4   2  11       70.86       77.88      8.46 o 
  -3   2  11       27.97       29.03      8.32 o 
  -2   2  11       60.52       71.63      7.80 o 
  -1   2  11       98.85       98.27      8.42 o 
   0   2  11       26.20       30.47      9.12 o 
   1   2  11      104.04      118.01      8.21 o 
   2   2  11       61.58       48.14      4.54 o 
   3   2  11       26.77        8.69      6.99 o 
   4   2  11       70.72       71.62      8.71 o 
   5   2  11        4.25        5.95      9.20 o 
   6   2  11        3.52      -10.12     10.12 o 
   7   2  11        8.32       12.41      6.74 o 
  -7   3  11        0.74       -3.76     21.59 o 
  -6   3  11        1.61        5.33     11.29 o 
  -5   3  11       30.38       36.16      7.33 o 
  -4   3  11       16.42       23.73     11.09 o 
  -3   3  11        4.54        1.84      7.13 o 
  -2   3  11       25.04       34.48      7.34 o 
  -1   3  11      254.89      251.46     13.03 o 
   0   3  11       20.64       23.79      5.38 o 
   1   3  11      254.22      228.78      5.15 o 
   2   3  11       24.90       21.93      9.92 o 
   3   3  11        3.82        5.16     11.17 o 
   4   3  11       16.57        4.24      6.05 o 
   5   3  11       31.27       22.83      8.43 o 
   6   3  11        1.53       -8.67      8.67 o 
   7   3  11        0.61       -6.35      6.69 o 
  -6   4  11        3.35        9.27     11.12 o 
  -5   4  11        9.24        6.46      7.59 o 
  -4   4  11       51.44       56.55     12.64 o 
  -3   4  11       17.54       16.26      7.30 o 
  -2   4  11       10.98       30.83     11.16 o 
  -1   4  11       14.86       14.02     10.56 o 
   0   4  11      238.59      244.37     10.91 o 
   1   4  11       14.68       54.94     23.77 o 
   2   4  11       11.94       17.14     14.04 o 
   3   4  11       16.67       31.40      7.44 o 
   4   4  11       51.10       41.63     12.21 o 
   5   4  11        9.34       -6.84     10.97 o 
   6   4  11        3.46        5.97      8.68 o 
  -6   5  11        0.26      -10.57     10.59 o 
  -5   5  11        9.85       10.74      9.43 o 
  -4   5  11        9.94        8.49     11.62 o 
  -3   5  11       14.31       10.55      7.74 o 
  -2   5  11       53.11       59.72      7.75 o 
  -1   5  11       26.30       21.69      8.63 o 
   0   5  11       15.73       16.63      7.43 o 
   1   5  11       26.56       45.08     20.04 o 
   2   5  11       53.42       56.08     13.67 o 
   3   5  11       14.06       22.37      7.03 o 
   4   5  11       10.25        1.71     11.34 o 
   5   5  11        9.99      -12.20     12.36 o 
   6   5  11        0.25       -1.14      8.19 o 
  -6   6  11        7.45        2.44     13.66 o 
  -5   6  11        3.28       -2.44      7.69 o 
  -4   6  11        8.11        9.03     11.10 o 
  -3   6  11        3.84       -8.68      8.68 o 
  -2   6  11        5.31       11.09      8.16 o 
  -1   6  11       64.31       48.66     10.19 o 
   0   6  11       26.23       22.08      6.56 o 
   1   6  11       64.14       81.91     26.31 o 
   2   6  11        5.32       15.72      7.19 o 
   3   6  11        3.86        2.82      6.98 o 
   4   6  11        7.84        1.52      9.94 o 
   5   6  11        3.18        4.54      7.79 o 
   6   6  11        7.68       12.14      8.59 o 
  -5   7  11        6.80       -7.23      8.72 o 
  -4   7  11       12.59        6.25     14.34 o 
  -3   7  11       18.76       16.03      8.31 o 
  -2   7  11        5.92        6.16      7.91 o 
  -1   7  11        2.70       -2.81      9.82 o 
   0   7  11       54.12       57.20     12.45 o 
   1   7  11        2.49       22.88     26.59 o 
   2   7  11        5.95       45.71     30.24 o 
   3   7  11       18.86       24.12     10.76 o 
   4   7  11       12.65        4.74      9.69 o 
   5   7  11        6.70       21.67      9.73 o 
  -4   8  11       21.71       23.65      9.31 o 
  -3   8  11       17.08       16.71      8.11 o 
  -2   8  11        4.50        2.30      8.03 o 
  -1   8  11        4.53       -3.82     14.28 o 
   0   8  11        2.15      -10.83     10.83 o 
   1   8  11        4.99       12.45     24.97 o 
   2   8  11        4.46       45.72     38.96 o 
   3   8  11       16.56       14.96     10.52 o 
   4   8  11       21.73       21.21     10.08 o 
  -4   9  11       12.80       42.52     21.80 o 
  -3   9  11       12.75       25.67     14.64 o 
  -2   9  11        5.92       18.36      8.15 o 
  -1   9  11        3.80        4.17     15.22 o 
   0   9  11        7.62        0.01      8.09 o 
   1   9  11        3.94       -6.62     10.67 o 
   2   9  11        6.04       16.27     13.78 o 
   3   9  11       13.18       57.05     44.35 o 
   4   9  11       12.65       15.99     11.28 o 
  -2  10  11        1.82       13.68     13.46 o 
  -1  10  11        5.38       27.89      7.85 o 
   0  10  11        5.00       20.29     13.79 o 
   1  10  11        5.56       -5.22     11.96 o 
   2  10  11        1.90        6.21     23.36 o 
   0   0  12      639.01      650.79     11.83 o 
   1   0  12       29.06       14.94      8.50 o 
   2   0  12       62.53       54.55      7.18 o 
   3   0  12       39.31       39.46      7.84 o 
   4   0  12       31.31       50.05     16.46 o 
   5   0  12        0.95       11.88     10.17 o 
   6   0  12        0.38        7.15     12.97 o 
  -6   1  12        1.11       14.82     11.53 o 
  -5   1  12       31.58       45.43     10.63 o 
  -4   1  12       18.40       31.96      6.58 o 
  -3   1  12       54.62       63.88     15.01 o 
  -2   1  12      130.52      150.16     11.95 o 
  -1   1  12       18.31       21.02      8.54 o 
   0   1  12      275.69      259.02      6.85 o 
   1   1  12       18.07       33.10      7.02 o 
   2   1  12      130.44      129.30      5.72 o 
   3   1  12       55.97       46.12      5.71 o 
   4   1  12       18.64       29.79      8.79 o 
   5   1  12       30.79       25.47     11.82 o 
   6   1  12        1.18       -5.89      9.04 o 
  -6   2  12        3.18        1.41     10.69 o 
  -5   2  12        0.92       10.47     10.05 o 
  -4   2  12       13.70       38.46     15.83 o 
  -3   2  12       22.66       20.61      7.53 o 
  -2   2  12        3.64       12.04      6.93 o 
  -1   2  12      182.82      176.47     16.31 o 
   0   2  12      256.28      250.63      9.34 o 
   1   2  12      185.58      185.17      6.67 o 
   2   2  12        4.21       -2.40      7.18 o 
   3   2  12       22.99       16.73      6.66 o 
   4   2  12       12.58       19.13     16.10 o 
   5   2  12        0.88       -5.20      9.01 o 
   6   2  12        3.29       -1.13      9.99 o 
  -6   3  12        2.69       11.40     12.06 o 
  -5   3  12       13.50       18.21      7.91 o 
  -4   3  12       13.37       18.45      8.07 o 
  -3   3  12       32.93       23.00      7.55 o 
  -2   3  12       88.36       95.54      7.97 o 
  -1   3  12       22.90       31.65     14.33 o 
   0   3  12      199.75      201.70     10.50 o 
   1   3  12       23.25       55.15     16.33 o 
   2   3  12       84.96       64.05      8.32 o 
   3   3  12       32.90       42.79     17.13 o 
   4   3  12       13.68       10.98     12.06 o 
   5   3  12       13.33       -0.60      8.26 o 
   6   3  12        2.56      -10.33     10.33 o 
  -6   4  12       17.22       26.17     11.39 o 
  -5   4  12        1.14        0.77      7.75 o 
  -4   4  12       14.01       16.71      8.05 o 
  -3   4  12       61.96       72.04     12.00 o 
  -2   4  12       43.62       57.43      7.60 o 
  -1   4  12       18.50       21.43      8.83 o 
   0   4  12        0.31       11.00      7.36 o 
   1   4  12       19.51       59.04     25.27 o 
   2   4  12       42.72       54.83     16.31 o 
   3   4  12       62.65       65.23     10.84 o 
   4   4  12       14.14        7.99     12.57 o 
   5   4  12        1.10       -2.36     13.00 o 
   6   4  12       17.41       25.03     12.12 o 
  -5   5  12        1.41        5.70      7.54 o 
  -4   5  12        9.80       17.00      7.15 o 
  -3   5  12       16.52       14.05      7.86 o 
  -2   5  12        6.65       15.88      7.95 o 
  -1   5  12        3.70        7.49      8.16 o 
   0   5  12       12.36       28.45      7.34 o 
   1   5  12        3.55       28.56     17.45 o 
   2   5  12        6.37       -4.60     12.28 o 
   3   5  12       17.37       26.65      7.45 o 
   4   5  12       10.26        7.06     10.55 o 
   5   5  12        1.30       -6.30     11.19 o 
  -5   6  12        3.21        5.61      8.34 o 
  -4   6  12        4.60       10.78     18.01 o 
  -3   6  12       39.32       36.50      8.70 o 
  -2   6  12        5.53       11.97      9.00 o 
  -1   6  12       24.60       23.03      9.47 o 
   0   6  12       26.74       28.15      7.29 o 
   1   6  12       24.75       31.10      8.93 o 
   2   6  12        5.62       15.06      7.72 o 
   3   6  12       39.05       54.12     19.56 o 
   4   6  12        4.34       -9.36     10.31 o 
   5   6  12        3.23        1.20      9.88 o 
  -4   7  12        3.59        6.11     11.32 o 
  -3   7  12       10.66        1.46      8.05 o 
  -2   7  12        3.57        8.09     12.93 o 
  -1   7  12        0.38       -3.25     11.30 o 
   0   7  12        2.89       -2.70     10.15 o 
   1   7  12        0.41        8.34     17.38 o 
   2   7  12        3.38       39.42     35.08 o 
   4   7  12        3.74        6.35     11.77 o 
  -4   8  12        6.81        0.09     11.71 o 
  -3   8  12        5.44       -5.16      9.72 o 
  -2   8  12        0.85        1.92      8.41 o 
  -1   8  12        0.95       -7.22      9.82 o 
   0   8  12       38.76       25.36     11.43 o 
   1   8  12        0.96        8.41     13.74 o 
   2   8  12        0.73       19.55     15.45 o 
   3   8  12        5.54        1.02      9.06 o 
   4   8  12        6.40       15.46     11.62 o 
  -3   9  12        6.07       -8.80     10.01 o 
  -2   9  12        2.64        0.08      8.45 o 
  -1   9  12        0.58       -7.56      9.29 o 
   0   9  12        3.91        1.13     11.62 o 
   1   9  12        0.53       -0.36     16.83 o 
   2   9  12        2.45       24.23     30.38 o 
   3   9  12        6.02        5.79      9.54 o 
   0  10  12       10.25       -4.97     13.55 o 
   1   0  13       49.49       73.35     10.89 o 
   2   0  13       81.30       75.47      6.48 o 
   3   0  13       32.59       10.30      9.31 o 
   4   0  13        7.26       20.52      9.86 o 
   5   0  13        0.22       16.76     10.52 o 
   6   0  13        2.86        5.70     10.00 o 
  -6   1  13        3.57       11.09     10.97 o 
  -5   1  13       10.53       24.71     12.45 o 
  -4   1  13       15.39       26.70      9.40 o 
  -3   1  13        8.89        1.95      7.42 o 
  -2   1  13       51.43       46.15      6.84 o 
  -1   1  13       51.51       52.81      9.18 o 
   0   1  13        6.14        9.16      5.63 o 
   1   1  13       49.30       63.73     10.65 o 
   2   1  13       49.69       37.17      7.91 o 
   3   1  13        8.52        6.02      9.74 o 
   4   1  13       15.29       31.70     19.64 o 
   5   1  13       10.56       11.95      9.78 o 
   6   1  13        3.57       -9.51     11.35 o 
  -5   2  13        6.04       15.76     10.87 o 
  -4   2  13        1.76        7.71      8.75 o 
  -3   2  13       15.11       16.07      9.86 o 
  -2   2  13        5.61       18.32      7.29 o 
  -1   2  13      123.20      141.07     11.37 o 
   0   2  13        0.01        1.34     11.12 o 
   1   2  13      126.33      136.39     10.99 o 
   2   2  13        6.15       -2.42      7.48 o 
   3   2  13       14.65        2.19      7.21 o 
   4   2  13        1.69       -3.82     14.89 o 
   5   2  13        6.19        0.51     10.54 o 
  -5   3  13        0.03        1.59      7.70 o 
  -4   3  13       14.62       22.32     12.60 o 
  -3   3  13        5.23        3.20      7.63 o 
  -2   3  13       10.16       20.79      7.74 o 
  -1   3  13       45.69       43.31      9.43 o 
   0   3  13       17.40       27.72      9.10 o 
   1   3  13       46.22       79.43     19.09 o 
   2   3  13       10.05        2.21      8.94 o 
   3   3  13        5.47       -0.15      9.63 o 
   4   3  13       14.56        8.68     12.01 o 
   5   3  13        0.04      -10.55     10.55 o 
  -5   4  13        3.12        7.12     11.02 o 
  -4   4  13        8.74        9.03      8.64 o 
  -3   4  13       34.30       36.10     10.85 o 
  -2   4  13       90.16       98.57      8.48 o 
  -1   4  13        4.34        7.63      8.01 o 
   0   4  13        2.44        3.88      7.78 o 
   1   4  13        4.49       28.80     13.39 o 
   2   4  13       90.20       93.02     22.01 o 
   3   4  13       33.65       46.97      9.81 o 
   4   4  13        8.93       27.71     13.40 o 
   5   4  13        3.26       -5.96     14.17 o 
  -5   5  13        0.15        9.55     10.65 o 
  -4   5  13        6.24        7.88     11.29 o 
  -3   5  13        3.73        2.88      7.97 o 
  -2   5  13        2.29       11.94      8.12 o 
  -1   5  13        9.79       11.16     16.18 o 
   0   5  13       13.44       22.13      8.02 o 
   1   5  13        9.26       20.14      8.56 o 
   2   5  13        2.36        6.24     17.72 o 
   3   5  13        3.64       16.85      7.86 o 
   4   5  13        6.29        7.07     11.03 o 
   5   5  13        0.15      -12.48     12.48 o 
  -4   6  13        6.17       10.25     13.75 o 
  -3   6  13        7.22        0.66      9.46 o 
  -2   6  13        3.43        8.06      8.15 o 
  -1   6  13       55.50       68.79     12.31 o 
   0   6  13        0.43        0.45     11.24 o 
   1   6  13       56.05       63.49     11.20 o 
   2   6  13        3.36       66.86     51.75 o 
  -3   7  13       12.84        7.56      8.46 o 
  -2   7  13        9.77       13.91      8.95 o 
  -1   7  13        0.05       -4.44     12.57 o 
   0   7  13        2.38        1.39     10.43 o 
   1   7  13        0.08       18.25     11.94 o 
   2   7  13       10.14       54.88     25.65 o 
  -2   8  13       13.23       26.66     10.03 o 
  -1   8  13        4.17        2.00      9.45 o 
   0   8  13        0.15       -1.24      9.43 o 
   1   8  13        4.43       13.12     10.35 o 
   2   8  13       13.20       45.70     29.56 o 
   0   9  13        9.27        7.42      8.41 o 
   0   0  14      183.84      174.81      9.34 o 
   1   0  14       42.10       56.37     10.67 o 
   2   0  14        0.03        2.63     10.97 o 
   3   0  14        7.26        3.15     14.32 o 
   4   0  14        1.22       14.50      9.64 o 
   5   0  14        1.05       15.28     11.09 o 
  -5   1  14        3.40       19.53     11.76 o 
  -4   1  14       10.06       22.53     10.36 o 
  -3   1  14        2.08       13.73     20.91 o 
  -2   1  14        0.95        6.62      7.09 o 
  -1   1  14        5.41       10.22      7.18 o 
   0   1  14        0.83       -8.02      8.02 o 
   1   1  14        5.39       22.14     10.67 o 
   2   1  14        0.86       -3.08      8.13 o 
   3   1  14        2.09       -5.36     10.00 o 
   4   1  14       10.17       19.47     12.93 o 
   5   1  14        3.48       15.03     11.04 o 
  -5   2  14        2.18       13.14     14.25 o 
  -4   2  14        3.38       27.12     10.49 o 
  -3   2  14       18.22       20.53      8.63 o 
  -2   2  14        8.98       15.98      7.16 o 
  -1   2  14       29.49       30.65     10.58 o 
   0   2  14       59.84       55.25      9.91 o 
   1   2  14       29.84       30.54      7.76 o 
   2   2  14        9.32       -0.95      7.32 o 
   3   2  14       18.17        4.12      7.49 o 
   4   2  14        3.24       17.89      9.47 o 
   5   2  14        2.31        2.25      9.57 o 
  -4   3  14        1.30        8.66      8.19 o 
  -3   3  14        3.89       -0.71      7.68 o 
  -2   3  14       14.97       28.11      7.82 o 
  -1   3  14       11.65       26.94     18.80 o 
   0   3  14        9.90       18.65      7.82 o 
   1   3  14       10.74       31.30      8.37 o 
   2   3  14       15.18        8.42      8.86 o 
   3   3  14        3.68        0.89     10.93 o 
   4   3  14        1.30        1.33     23.20 o 
  -4   4  14        0.08        3.61      7.97 o 
  -3   4  14        8.82       18.41      8.63 o 
  -2   4  14       52.44       57.82      7.95 o 
  -1   4  14        1.28       -1.61      9.74 o 
   0   4  14        2.32       14.31      8.18 o 
   1   4  14        1.21       14.54      8.74 o 
   2   4  14       52.78       62.68     13.69 o 
   3   4  14        8.56       19.70     24.40 o 
   4   4  14        0.08        3.67     11.51 o 
  -4   5  14        0.36        7.90     11.60 o 
  -3   5  14       13.93       20.19      8.83 o 
  -2   5  14       15.13       21.94      8.68 o 
  -1   5  14       34.96       36.81     13.50 o 
   0   5  14       12.97       18.22      8.06 o 
   1   5  14       35.28       49.41      7.49 o 
   2   5  14       15.76       41.54     22.56 o 
   3   5  14       13.79       32.86     11.80 o 
   4   5  14        0.27       -1.60     11.94 o 
  -3   6  14       16.72       15.98      9.60 o 
  -2   6  14       18.23       28.85      8.73 o 
  -1   6  14       13.16       12.96     15.76 o 
   0   6  14        6.76       10.23     10.40 o 
   1   6  14       13.03       29.06     10.34 o 
   2   6  14       17.51       60.80     23.78 o 
  -2   7  14       26.01       32.60     10.62 o 
  -1   7  14        2.53       -0.02     16.06 o 
   0   7  14        1.27        2.93     13.61 o 
   1   7  14        2.55       12.32      9.98 o 
   2   7  14       26.08       62.19     19.96 o 
   1   0  15       17.54        7.14      8.28 o 
   2   0  15        3.95       -0.06     10.53 o 
   3   0  15        0.15       -2.90     10.03 o 
   4   0  15        4.34       21.53     12.21 o 
  -4   1  15       10.88       26.80     10.38 o 
  -3   1  15        2.39       -6.13     14.17 o 
  -2   1  15        1.37       18.88     12.05 o 
  -1   1  15       15.95       36.25     11.44 o 
   0   1  15        7.21       -4.00      6.60 o 
   1   1  15       15.41       23.54      8.32 o 
   2   1  15        1.28       -2.77      8.27 o 
   3   1  15        2.32       -8.74     10.65 o 
   4   1  15       10.97       26.21     11.40 o 
  -3   2  15        1.96        9.77     22.78 o 
  -2   2  15        9.22       17.56     10.90 o 
  -1   2  15        3.90       20.49      7.69 o 
   0   2  15        2.79        7.40      7.59 o 
   1   2  15        3.93       14.61     11.05 o 
   2   2  15        9.61       -2.08      7.45 o 
   3   2  15        2.06       -7.66      7.66 o 
  -3   3  15       12.36        9.90     13.84 o 
  -2   3  15       17.99       29.90      8.31 o 
  -1   3  15        3.42       10.94      7.68 o 
   0   3  15       20.08       21.86      8.47 o 
   1   3  15        3.53       15.04      8.12 o 
   2   3  15       18.03       51.20     27.08 o 
   3   3  15       12.42       15.78     15.62 o 
  -3   4  15        0.86       -1.33      9.06 o 
  -2   4  15        5.65       16.10      8.40 o 
  -1   4  15        4.27       19.19     11.36 o 
   0   4  15        0.44       10.13      7.94 o 
   1   4  15        4.18       18.26      8.00 o 
   2   4  15        5.34       26.98     21.83 o 
   3   4  15        0.76       25.63     13.88 o 
  -2   5  15        0.02        4.28      8.17 o 
  -1   5  15       16.96       12.91      9.59 o 
   0   5  15        3.81       19.38     23.09 o 
   1   5  15       17.61       33.29      9.80 o 
   2   5  15        0.02       34.82     23.90 o 
  -1   6  15        4.54       21.56      9.43 o 
   0   6  15        7.47       14.19     10.81 o 
   1   6  15        4.40       21.98     10.76 o 
   0   0  16        0.13        0.26     20.59 o 
   1   0  16        0.72       -1.19     10.11 o 
   2   0  16        0.38        1.65     10.97 o 
  -2   1  16        0.08        7.75     12.84 o 
  -1   1  16       11.91       21.20     11.28 o 
   0   1  16        0.08        4.84     13.13 o 
   1   1  16       12.03        6.20     14.66 o 
   2   1  16        0.06       -8.85      8.85 o 
  -2   2  16        0.72       -0.24     10.50 o 
  -1   2  16        1.18       21.44     15.42 o 
   0   2  16        6.85       20.98      9.77 o 
   1   2  16        1.27       10.06      8.21 o 
   2   2  16        0.71       -1.38     16.36 o 
  -1   3  16        6.39       29.05      9.14 o 
   0   3  16        4.72       11.70      9.48 o 
   1   3  16        6.36       13.90      8.69 o 
                                                 
